# Supplementary material for: A multi-template combination algorithm for protein comparative modeling
Source: BMC Struct Biol. 2008 Mar 17;8:18. doi: 10.1186/1472-6807-8-18 (PMC2311309; doi:10.1186/1472-6807-8-18)
Supplement: Additional file 1 — The description of supplemental materials. This file describes how to use supplemental materials. It is a text file that can be viewed by any text viewer. [file 1472-6807-8-18-S1.txt]

This is the descripiton of the supplemental materials (Supplement.tar.gz) for the paper:

J. Cheng. A Multi-Template Combination Algorithm for Protein Comparative Modeling. 

BMC Structural Biology. In press, 2008.  


After Supplement.tar.gz is unzipped (by winzip on Windows or by tar xzf on Linux),

a directory of the supplemental materials will be created. 


In the directory, each CASP7 comparative modeling target 
has 
two files: one alignment file using multiple homologous templates 
(e.g. T0284_cm.pir) and one alignment file

using the single most signficant template identified by PSI-BLAST (e.g.
T0284_single.pir).


The alignment files are in the PIR format.

Templates in an alignment are identified as PDB code + Chain ID. 

The aligment length, e-value, and other information are 
also reported for each template.

The last sequence in an alignment file is a CASP7 target.


In our experiment, protein structure models constructed from multiple templates

are significanlty better than single templates.


Jianlin Cheng

Assistant Professor

Department of Computer Science

University of Missouri
Columbia, MO 65213

Email: chengji@missouri.edu
