# Supplementary material for: A multi-template combination algorithm for protein comparative modeling
Source: BMC Struct Biol. 2008 Mar 17;8:18. doi: 10.1186/1472-6807-8-18 (PMC2311309; doi:10.1186/1472-6807-8-18)
Supplement: Additional file 2 — The compressed file of supplemental materials. The file can be decompressed by winzip on Windows or by tar xzf on Linux. The file includes query-template alignments of both the single-template approach and the multi-template approach that were used to generate the structure models for the CASP7 comparative modeling targets. [file 1472-6807-8-18-S2.gz]

Archive with 116 entries (115 files):
- supplement
- supplement/T0328_single.pir
- supplement/T0284_single.pir
- supplement/T0295_single.pir
- supplement/T0332_single.pir
- supplement/T0362_cm.pir
- supplement/T0355_single.pir
- supplement/T0379_cm.pir
- supplement/T0293_cm.pir
- supplement/T0308_single.pir
- supplement/T0346_cm.pir
- supplement/T0290_cm.pir
- supplement/T0345_single.pir
- supplement/T0374_single.pir
- supplement/T0380_single.pir
- supplement/T0324_cm.pir
- supplement/T0384_single.pir
- supplement/T0315_cm.pir
- supplement/T0345_cm.pir
- supplement/T0316_cm.pir
- supplement/T0288_cm.pir
- supplement/T0286_cm.pir
- supplement/T0292_single.pir
- supplement/T0320_single.pir
- supplement/T0333_cm.pir
- supplement/T0294_cm.pir
- supplement/T0330_single.pir
- supplement/T0380_cm.pir
- supplement/T0346_single.pir
- supplement/T0295_cm.pir
- supplement/T0341_single.pir
- supplement/T0339_single.pir
- supplement/T0326_single.pir
- supplement/T0342_single.pir
- supplement/T0308_cm.pir
- supplement/T0310_cm.pir
- supplement/T0317_cm.pir
- supplement/T0288_single.pir
- supplement/T0359_cm.pir
- supplement/T0324_single.pir
- supplement/T0329_cm.pir
- supplement/T0362_single.pir
- supplement/T0366_cm.pir
- supplement/T0374_cm.pir
- supplement/T0384_cm.pir
- supplement/T0323_cm.pir
- supplement/T0341_cm.pir
- supplement/T0333_single.pir
- supplement/T0322_cm.pir
- supplement/T0298_single.pir
- supplement/T0379_single.pir
- supplement/T0338_cm.pir
- supplement/T0340_single.pir
- supplement/T0375_cm.pir
- supplement/T0317_single.pir
- supplement/T0340_cm.pir
- supplement/T0330_cm.pir
- supplement/T0289_single.pir
- supplement/T0291_cm.pir
- supplement/T0371_cm.pir
- supplement/T0373_single.pir
- supplement/T0297_cm.pir
- supplement/T0337_single.pir
- supplement/T0313_cm.pir
- supplement/T0323_single.pir
- supplement/T0298_cm.pir
- supplement/T0320_cm.pir
- supplement/T0293_single.pir
- supplement/T0328_cm.pir
- supplement/T0376_cm.pir
- supplement/T0378_single.pir
- supplement/T0364_single.pir
- supplement/T0359_single.pir
- supplement/T0355_cm.pir
- supplement/T0305_cm.pir
- supplement/T0334_cm.pir
- supplement/T0378_cm.pir
- supplement/T0302_cm.pir
- supplement/T0316_single.pir
- supplement/T0329_single.pir
- supplement/T0286_single.pir
- supplement/T0386_single.pir
- supplement/T0364_cm.pir
- supplement/T0305_single.pir
- supplement/T0338_single.pir
- supplement/T0332_cm.pir
- supplement/T0294_single.pir
- supplement/T0302_single.pir
- supplement/T0376_single.pir
- supplement/T0337_cm.pir
- supplement/Readme
- supplement/T0290_single.pir
- supplement/T0292_cm.pir
- supplement/T0334_single.pir
- supplement/T0381_cm.pir
- supplement/T0339_cm.pir
- supplement/T0381_single.pir
- supplement/T0291_single.pir
- supplement/T0303_single.pir
- supplement/T0366_single.pir
- supplement/T0318_cm.pir
- supplement/T0318_single.pir
- supplement/T0386_cm.pir
- supplement/T0303_cm.pir
- supplement/T0313_single.pir
- supplement/T0373_cm.pir
- supplement/T0342_cm.pir
- supplement/T0310_single.pir
- supplement/T0326_cm.pir
- supplement/T0284_cm.pir
- supplement/T0371_single.pir
- supplement/T0289_cm.pir
- supplement/T0297_single.pir
- supplement/T0375_single.pir
- supplement/T0315_single.pir
- supplement/T0322_single.pir
