# Supplementary material for: A multi-template combination algorithm for protein comparative modeling
Source: BMC Struct Biol. 2008 Mar 17;8:18. doi: 10.1186/1472-6807-8-18 (PMC2311309; doi:10.1186/1472-6807-8-18)
Supplement: Additional file 2 — The compressed file of supplemental materials. The file can be decompressed by winzip on Windows or by tar xzf on Linux. The file includes query-template alignments of both the single-template approach and the multi-template approach that were used to generate the structure models for the CASP7 comparative modeling targets. [file 1472-6807-8-18-S2.gz › supplement/T0328_single.pir]

C;cover size:307; local alignment length=307 (original info = 2GVKA	299	472	e-134	313	0.3	0.52	0.07)
>P1;2GVKA
structureX:2GVKA: 4: : 299: : : : : 
----HIPQDVAGKQGE---NVIFIVYNLTDSPDTVDKVKDVCANFSAIRSR--NRFPD-QFSCT-GFGADAWTRLFPDKGKPKELSTFSEIKGEKYTAVSTPGDLLFHIRAK-QGLCFEFASILDEKLKGAVVSVDETHGFRY-DGKAIIGFVDGTENPAVDENPYHFAVIGEEDADFAGGSYVFVQKYIHDVA-WNALPVEQQEKVIGRHKFNDVELSDEEKPGNAHNAVTNI----GDDLKIVRAN-PFANTSKGEYGTYFIGYASTFSTT-RRLEN-FIGSPAGNTDRLLDFSTAITGTLFFVPSYDLLGELGE*

C;query_length:311 num_of_temps:1 cover_ratio:0.99 cover:307 not_cover:4
>P1;T0328
 : : : : : : : : : 
MDIQNMPREQLGVCAEGNLHSVYLMFNANDNVE--SQLRPCIANVAQYIYELTDQYSDSAFNGFVAIGANYWDSLYPES-RPEMLKPFPAMQEGNREAPAIEYDLFVHLRCDRYDILHLVANEISQMFEDLVELVEEERGFRFMDSRDLTGFVDGTENPKGRHRQ-EVALVGSEDPEFKGGSYIHVQKYAHNLSKWHRLPLKKQEDIIGRTKQDNIEYESEDKPLTSHIKRVNLKDENGKSIEILRQSMPYGSL--KEQGLMFISTCRTPDHFEKMLHSMVFGDGAGNHDHLMHFTSALTGSSFFAPSLDFLMQFDN*
