# Supplementary material for: A multi-template combination algorithm for protein comparative modeling
Source: BMC Struct Biol. 2008 Mar 17;8:18. doi: 10.1186/1472-6807-8-18 (PMC2311309; doi:10.1186/1472-6807-8-18)
Supplement: Additional file 2 — The compressed file of supplemental materials. The file can be decompressed by winzip on Windows or by tar xzf on Linux. The file includes query-template alignments of both the single-template approach and the multi-template approach that were used to generate the structure models for the CASP7 comparative modeling targets. [file 1472-6807-8-18-S2.gz › supplement/T0284_single.pir]

C;cover size:273; local alignment length=273 (original info = 1S2VB	287	378	e-105	286	0.24	0.42	0.05)
>P1;1S2VB
structureX:1S2VB: 3: : 284: : : : : 
-------KKTTQLKQMLNSKDLEFIMEAHNGLSARIVQEAGFKGIWGSGLSVSAQ-LGVRDSNEASWTQVVEVLEFMSDASDVPILLDADTGYG-NFNNARRLVRKLEDRGVAGACLEDKLFPKTNS-G-RA--QPLADIEEFALKIKACKDSQTDPDFCIVARVEAFIAGWGLDEALKRAEAYRNAGADAILMHSKKADPSDIEAFMKAWNNQGPV--VIVPTKYYKTP---TDHFRDMGVSMVIWANHNLRASVSAI---QQTTKQ---IYDDQSLVNVEDKIVSVKEIFRLQRDDELVQAEDK-------*

C;query_length:287 num_of_temps:1 cover_ratio:0.95 cover:273 not_cover:14
>P1;T0284
 : : : : : : : : : 
MHRASHHELRAMFRALLDSSRCYHTASVFDPMSARIAADLGFECGILGGSVASLQVLAAPDFALITLSEFVEQATRIGRVARLPVIADADHGYG-NALNVMRTVVELERAGIAALTIEDTLLPAQFG-R-KS--TDLICVEEGVGKIRAALEARVDPALTIIARTNAELI--DVDAVIQRTLAYQEAGADGICLVG-VRDFAHLEAIAEHL--HIPL--MLVT--YGNPQLRDDARLARLGVRVVVNGHAAYFAAIKAT---YDCLRE---ERG------AVASDLTASELSKKYTFPEEYQAWARDYMEVKE*
