# Supplementary material for: A multi-template combination algorithm for protein comparative modeling
Source: BMC Struct Biol. 2008 Mar 17;8:18. doi: 10.1186/1472-6807-8-18 (PMC2311309; doi:10.1186/1472-6807-8-18)
Supplement: Additional file 2 — The compressed file of supplemental materials. The file can be decompressed by winzip on Windows or by tar xzf on Linux. The file includes query-template alignments of both the single-template approach and the multi-template approach that were used to generate the structure models for the CASP7 comparative modeling targets. [file 1472-6807-8-18-S2.gz › supplement/T0332_single.pir]

C;cover size:156; local alignment length=156 (original info = 1ZJRA	197	227	1e-60	156	0.23	0.5	0.01)
>P1;1ZJRA
structureX:1ZJRA: 14: : 167: : : : : 
LEKRQKDLIVFADNVKNEHNFSAIVRTCDAVGV-LYLYYYHAEGKKAKINEGITQGSHKWVFIEKV--DNPVQKLLEFKNRGFQIVATWLSKESVNFREVDYTKPTVLVVGNELQGVSPEIVEIADKKIVIPMYGMAQSLNVSVATGIILYEAQRQR---*

C;query_length:159 num_of_temps:1 cover_ratio:0.98 cover:156 not_cover:3
>P1;T0332
 : : : : : : : : : 
LGKSISRLIVVASLIDKPTNLGGLCRTCEVFGA-SVLVVGSLQCISDKQFQHLSVSAEQWLPLVEVKPPQLIDYLQQKKTEGYTIIGVEQTAKSLDLTQYCFPEKSLLLLGNEREGIPANLIQQLDVCVEIPQQGIIRSLNVHVSGALLIWEYTRQQLLS*
