# Supplementary material for: A multi-template combination algorithm for protein comparative modeling
Source: BMC Struct Biol. 2008 Mar 17;8:18. doi: 10.1186/1472-6807-8-18 (PMC2311309; doi:10.1186/1472-6807-8-18)
Supplement: Additional file 2 — The compressed file of supplemental materials. The file can be decompressed by winzip on Windows or by tar xzf on Linux. The file includes query-template alignments of both the single-template approach and the multi-template approach that were used to generate the structure models for the CASP7 comparative modeling targets. [file 1472-6807-8-18-S2.gz › supplement/T0362_cm.pir]

C;cover size:131; local alignment length=131 (original info = 2GF6C	123	159	3e-40	132	0.22	0.43	0.08)
>P1;2GF6C
structureX:2GF6C: 2: : 123: : : : : 
-------VFEDVVRIYDTDAQGIAHYAAYYRFFTNTIEKFIKEKVGIPYPIV---------NENLWFVIAESHAIYHRPVKLGDKLTVLLNPKILSNKTIKFEFKVLK-----DGE-LTTEG-YVIQIAINPKIW-KSTE-PKEIDK-------------*

C;cover size:131; local alignment length=131 (original info = 2GF6A	131	159	3e-40	132	0.22	0.43	0.08)
>P1;2GF6A
structureX:2GF6A: 6: : 127: : : : : 
-------VFEDVVRIYDTDAQGIAHYAAYYRFFTNTIEKFIKEKVGIPYPIV---------NENLWFVIAESHAIYHRPVKLGDKLTVLLNPKILSNKTIKFEFKVLK-----DGE-LTTEG-YVIQIAINPKIW-KSTE-PKEIDK-------------*

C;cover size:132; local alignment length=132 (original info = 1NJKA	130	159	3e-40	134	0.2	0.38	0.08)
>P1;1NJKA
structureX:1NJKA: 4: : 127: : : : : 
---------QIKVRGYHLDVYQHVNNARYLEFLEEARWDGL-EN----------SDSFQWTAHNIAFVVVNININYRRPAVLSDLLTITSQLQQLNGKSGILSQVITLEP---EGQ-VVADA-LITFVCIDLKTQ-KALALEGELREKLE----------*

C;cover size:129; local alignment length=129 (original info = 2GF6D	120	157	2e-39	130	0.22	0.42	0.08)
>P1;2GF6D
structureX:2GF6D: 1: : 120: : : : : 
-------VFEDVVRIYDTDAQGIAHYAAYYRFFTNTIEKFIKEKVGIPYPIV---------NENLWFVIAESHAIYHRPVKLGDKLTVLLNPKILSNKTIKFEFKVLK-----DGE-LTTEG-YVIQIAINPKIW-KSTE-PKEI---------------*

C;cover size:127; local alignment length=127 (original info = 1S5UE	136	150	1e-37	128	0.16	0.32	0.07)
>P1;1S5UE
structureX:1S5UE: 13: : 132: : : : : 
-----------RVYYEDTDAGGVVYHASYVAFYERARTEML-RHHHFSQQAL--------MAERVAFVVRKMTVEYYAPARLDDMLEIQTEITSMRGTSLVFTQRIVN-----AENTLLNEA-EVLVVCVDPLKM-KPRALPKSIVA-------------*

C;cover size:127; local alignment length=127 (original info = 1S5UG	130	149	4e-37	128	0.16	0.32	0.07)
>P1;1S5UG
structureX:1S5UG: 9: : 128: : : : : 
-----------RVYYEDTDAGGVVYHASYVAFYERARTEML-RHHHFSQQAL--------MAERVAFVVRKMTVEYYAPARLDDMLEIQTEITSMRGTSLVFTQRIVN-----AENTLLNEA-EVLVVCVDPLKM-KPRALPKSIVA-------------*

C;cover size:127; local alignment length=127 (original info = 1S5UC	130	149	4e-37	128	0.16	0.32	0.07)
>P1;1S5UC
structureX:1S5UC: 8: : 127: : : : : 
-----------RVYYEDTDAGGVVYHASYVAFYERARTEML-RHHHFSQQAL--------MAERVAFVVRKMTVEYYAPARLDDMLEIQTEITSMRGTSLVFTQRIVN-----AENTLLNEA-EVLVVCVDPLKM-KPRALPKSIVA-------------*

C;cover size:127; local alignment length=127 (original info = 1S5UA	129	148	5e-37	128	0.16	0.32	0.07)
>P1;1S5UA
structureX:1S5UA: 8: : 127: : : : : 
-----------RVYYEDTDAGGVVYHASYVAFYERARTEML-RHHHFSQQAL--------MAERVAFVVRKMTVEYYAPARLDDMLEIQTEITSMRGTSLVFTQRIVN-----AENTLLNEA-EVLVVCVDPLKM-KPRALPKSIVA-------------*

C;cover size:129; local alignment length=129 (original info = 1LO7A	140	148	5e-37	136	0.22	0.34	0.08)
>P1;1LO7A
structureX:1LO7A: 4: : 134: : : : : 
------ITMQQRIEFGDCDPAGIVWYPNYHRWLDAASRNYF-IKCGLPPWRQTVVERGI-----VGTPIVSCNASFVCTASYDDVLTIETCIKEWRRKSFVQRHSVSRTTPGGDVQ-LVMRADEIRVFAMNDGERLRAIEVPAD----------------*

C;cover size:127; local alignment length=127 (original info = 1S5UB	128	148	6e-37	128	0.16	0.32	0.07)
>P1;1S5UB
structureX:1S5UB: 7: : 126: : : : : 
-----------RVYYEDTDAGGVVYHASYVAFYERARTEML-RHHHFSQQAL--------MAERVAFVVRKMTVEYYAPARLDDMLEIQTEITSMRGTSLVFTQRIVN-----AENTLLNEA-EVLVVCVDPLKM-KPRALPKSIVA-------------*

C;cover size:129; local alignment length=129 (original info = 1BVQA	139	148	7e-37	136	0.22	0.34	0.08)
>P1;1BVQA
structureX:1BVQA: 4: : 134: : : : : 
------ITMQQRIEFGDCDPAGIVWYPNYHRWLDAASRNYF-IKCGLPPWRQTVVERGI-----VGTPIVSCNASFVCTASYDDVLTIETCIKEWRRKSFVQRHSVSRTTPGGDVQ-LVMRADEIRVFAMNDGERLRAIEVPAD----------------*

C;cover size:129; local alignment length=129 (original info = 1LO9A	140	146	4e-36	136	0.22	0.34	0.08)
>P1;1LO9A
structureX:1LO9A: 4: : 134: : : : : 
------ITMQQRIEFGDCNPAGIVWYPNYHRWLDAASRNYF-IKCGLPPWRQTVVERGI-----VGTPIVSCNASFVCTASYDDVLTIETCIKEWRRKSFVQRHSVSRTTPGGDVQ-LVMRADEIRVFAMNDGERLRAIEVPAD----------------*

C;query_length:151 num_of_temps:1 cover_ratio:0.87 cover:131 not_cover:20
>P1;T0362
 : : : : : : : : : 
MNPENWLLLRRVVRFGDTDAAGVMHFHQLFRWCHESWEESL-ESYGLNPADIFPGSRKSEVTPEVALPIIHCQADFRRPIHTGDALAMELRPERLNPNSFQVHFEFRC-----EEQ-IAAHA-LIRHLAINAQTR-HRCALPEGIDRWLEASGVGKIGSI*
