# Supplementary material for: A multi-template combination algorithm for protein comparative modeling
Source: BMC Struct Biol. 2008 Mar 17;8:18. doi: 10.1186/1472-6807-8-18 (PMC2311309; doi:10.1186/1472-6807-8-18)
Supplement: Additional file 2 — The compressed file of supplemental materials. The file can be decompressed by winzip on Windows or by tar xzf on Linux. The file includes query-template alignments of both the single-template approach and the multi-template approach that were used to generate the structure models for the CASP7 comparative modeling targets. [file 1472-6807-8-18-S2.gz › supplement/T0355_single.pir]

C;cover size:79; local alignment length=79 (original info = 1RD5A	261	127	5e-30	84	0.25	0.51	0.05)
>P1;1RD5A
structureX:1RD5A: 177: : 260: : : : : 
-------------------------------------------------------------------------------------------------------------------------------------------------------------------------------------------------------VTGPRANVNPRVE-SLIQEVKKVTNKPVAVGFGISKPEHVKQIAQWGADGVIIGSAMVRQLGEAASPKQGLRRLEEYARGMKNAL----------*

C;query_length:288 num_of_temps:1 cover_ratio:0.27 cover:79 not_cover:209
>P1;T0355
 : : : : : : : : : 
MQTISDNAANAIQEIFGRSKALIGMIHCPAFPGAPRYRNASMDAIYDACMRDAERLIEGGMHGLIVENHGDVPFSKPDDIGPETSAFMSVVTDRIVRTAGVPVGINVLANAPIPAFAIAKAGGAKFIRVNQWANAYVANEGFMEGRAAEAMRYRSLLRAEHIKVFADSHVKHGAHAITADRSIDELTRDLAFFDADGVIATGQRTGNSASLE-E-IEEIGAATHLPLLVGSGVN-EGNIVEILKR-TSGVIVASS-LKEGGVWWNPVE-LARVRSFVAAARPGLEALEHHHHHH*
