# Supplementary material for: A multi-template combination algorithm for protein comparative modeling
Source: BMC Struct Biol. 2008 Mar 17;8:18. doi: 10.1186/1472-6807-8-18 (PMC2311309; doi:10.1186/1472-6807-8-18)
Supplement: Additional file 2 — The compressed file of supplemental materials. The file can be decompressed by winzip on Windows or by tar xzf on Linux. The file includes query-template alignments of both the single-template approach and the multi-template approach that were used to generate the structure models for the CASP7 comparative modeling targets. [file 1472-6807-8-18-S2.gz › supplement/T0379_cm.pir]

C;cover size:205; local alignment length=205 (original info = 1CQZB	541	215	6e-57	219	0.18	0.35	0.07)
>P1;1CQZB
structureX:1CQZB: 1: : 217: : : : : 
--RVAAFDLDGVLALPSI---AGAFRRSEEALALPRDFLL---GAYQTEFPEGPTEQLMKGKITFSQWVPLMDESYRKSSKACGANL-----------PENFSISQIFSQAMAARSINRPMLQAAIALKK-KGFTTCIVTNNW--LDDGDKRDSLAQMMCELSQHFDFLIESCQVGMIKPEPQIYNFLLDTLKAKPNEVVFLDDFGSNLKPARDMGMVTILVHNTASALRELEKVTGTQ-*

C;cover size:202; local alignment length=202 (original info = 1VJ5A	547	208	9e-55	216	0.18	0.35	0.07)
>P1;1VJ5A
structureX:1VJ5A: 2: : 215: : : : : 
-LRAAVFDLDGVLALPAVFGVLGRTEEALALPRGLLNDAF---QKG---GPEGATTRLMKGEITLSQWIPLMEE-----------NCRKCSETAKVCLPKNFSIKEIFDKAISARKINRPMLQAALMLRK-KGFTTAILTNTW--LDDRAERDGLAQLMCELKMHFDFLIESCQVGMVKPEPQIYKFLLDTLKASPSEVVFLDDIGANLKPARDLGMVTILVQDTDTALKELEKV-----*

C;cover size:201; local alignment length=201 (original info = 1S8OA	545	208	1e-54	215	0.18	0.34	0.07)
>P1;1S8OA
structureX:1S8OA: 1: : 213: : : : : 
--RAAVFDLDGVLALPAVFGVLGRTEEALALPRGLLNDAF---QKG---GPEGATTRLMKGEITLSQWIPLMEE-----------NCRKCSETAKVCLPKNFSIKEIFDKAISARKINRPMLQAALMLRK-KGFTTAILTNTW--LDDRAERDGLAQLMCELKMHFDFLIESCQVGMVKPEPQIYKFLLDTLKASPSEVVFLDDIGANLKPARDLGMVTILVQDTDTALKELEKV-----*

C;cover size:206; local alignment length=206 (original info = 1VJ5A	547	204	1e-53	220	0.18	0.35	0.07)
>P1;1VJ5A1
structureX:1VJ5A: 2: : 219: : : : : 
-LRAAVFDLDGVLALPAVFGVLGRTEEALALPRGLLNDAF---QKG---GPEGATTRLMKGEITLSQWIPLMEE-----------NCRKCSETAKVCLPKNFSIKEIFDKAISARKINRPMLQAALMLRK-KGFTTAILTNTW--LDDRAERDGLAQLMCELKMHFDFLIESCQVGMVKPEPQIYKFLLDTLKASPSEVVFLDDIGANLKPARDLGMVTILVQDTDTALKELEKVTGIQ-*

C;cover size:205; local alignment length=205 (original info = 1S8OA	545	204	2e-53	219	0.18	0.34	0.07)
>P1;1S8OA1
structureX:1S8OA: 1: : 217: : : : : 
--RAAVFDLDGVLALPAVFGVLGRTEEALALPRGLLNDAF---QKG---GPEGATTRLMKGEITLSQWIPLMEE-----------NCRKCSETAKVCLPKNFSIKEIFDKAISARKINRPMLQAALMLRK-KGFTTAILTNTW--LDDRAERDGLAQLMCELKMHFDFLIESCQVGMVKPEPQIYKFLLDTLKASPSEVVFLDDIGANLKPARDLGMVTILVQDTDTALKELEKVTGIQ-*

C;cover size:187; local alignment length=187 (original info = 2B0CA	199	203	3e-53	188	0.21	0.39	0.03)
>P1;2B0CA
structureX:2B0CA: 6: : 188: : : : : 
-----IFDLGNVIVDIDF---NRVLGAWSDLTRIPLASLK---KSF---HMGEAFHQHERGEISDEAFAEALCH-----------EM-----------ALPLSYEQFSHGWQAVFVALRPEVIAIMHKLREQGHRVVVLSNTNRLHT-----TFWPEEYPEIRDAADHIYLSQDLGMRKPEARIYQHVLQAEGFSPSDTVFFDDNADNIEGANQLGITSILVKD----------------*

C;query_length:208 num_of_temps:1 cover_ratio:0.99 cover:205 not_cover:3
>P1;T0379
 : : : : : : : : : 
MIRNIVFDLGGVLIHLNR---EESIRRFKAIGVADIEEML---DPY---LQKGLFLDLESGRKSEEEFRTELSR-----------YI-----------GKELTYQQVYDALLGFLEEISAEKFDYIDSLR-PDYRLFLLSNTNPYVLDLAMSPRFLPSGRTLDSFFDKVYASCQMGKYKPNEDIFLEMIADSGMKPEETLFIDDGPANVATAERLGFHTYCPDNGENWIPAITRLLREQK*
