# Supplementary material for: A multi-template combination algorithm for protein comparative modeling
Source: BMC Struct Biol. 2008 Mar 17;8:18. doi: 10.1186/1472-6807-8-18 (PMC2311309; doi:10.1186/1472-6807-8-18)
Supplement: Additional file 2 — The compressed file of supplemental materials. The file can be decompressed by winzip on Windows or by tar xzf on Linux. The file includes query-template alignments of both the single-template approach and the multi-template approach that were used to generate the structure models for the CASP7 comparative modeling targets. [file 1472-6807-8-18-S2.gz › supplement/T0293_cm.pir]

C;cover size:150; local alignment length=150 (original info = 1NV8B	267	185	1e-47	169	0.21	0.36	0.17)
>P1;1NV8B
structureX:1NV8B: 105: : 262: : : : : 
----------------------------------------------------------KYGIKTVADIGTGSGAI-GVSVAKFSDAIVFATDVSSKAVEIARKNAERHGVSDRFFVRK----GEFLEP-FKEKFASIEMILSNPPYVKSSAHLPK-----DVLFEPPEALFGGEDGLDFYREFFGRYDTSGKIVLMEIGEDQVEELKKIVSDTVFLKDSAGKYRFLL------------------------------------------*

C;cover size:150; local alignment length=150 (original info = 1NV8A	271	185	2e-47	169	0.21	0.36	0.17)
>P1;1NV8A
structureX:1NV8A: 108: : 265: : : : : 
----------------------------------------------------------KYGIKTVADIGTGSGAI-GVSVAKFSDAIVFATDVSSKAVEIARKNAERHGVSDRFFVRK----GEFLEP-FKEKFASIEMILSNPPYVKSSAHLPK-----DVLFEPPEALFGGEDGLDFYREFFGRYDTSGKIVLMEIGEDQVEELKKIVSDTVFLKDSAGKYRFLL------------------------------------------*

C;cover size:150; local alignment length=150 (original info = 1SG9A	274	184	2e-47	169	0.21	0.36	0.17)
>P1;1SG9A
structureX:1SG9A: 112: : 269: : : : : 
----------------------------------------------------------KYGIKTVADIGTGSGAI-GVSVAKFSDAIVFATDVSSKAVEIARKNAERHGVSDRFFVRK----GEFLEP-FKEKFASIEMILSNPPYVKSSAHLPK-----DVLFEPPEALFGGEDGLDFYREFFGRYDTSGKIVLMEIGEDQVEELKKIVSDTVFLKDSAGKYRFLL------------------------------------------*

C;cover size:150; local alignment length=150 (original info = 1NV9A	264	175	1e-44	169	0.21	0.36	0.21)
>P1;1NV9A
structureX:1NV9A: 107: : 258: : : : : 
----------------------------------------------------------KYGIKTVADIGTGSGAI-GVSVAKFSDAIVFATDVSSKAVEIARKNAERHGVSDRFFVRK----GEFLEP-FKEKFASIEMILSNPPYVKSSA-----------LFEPPEALFGGEDGLDFYREFFGRYDTSGKIVLMEIGEDQVEELKKIVSDTVFLKDSAGKYRFLL------------------------------------------*

C;cover size:150; local alignment length=150 (original info = 1VQ1A	263	174	3e-44	168	0.21	0.36	0.2)
>P1;1VQ1A
structureX:1VQ1A: 107: : 257: : : : : 
----------------------------------------------------------KYGIKTVADIGTGSGAI-GVSVAKFSDAIVFATDVSSKAVEIARKNAERHGVSDRFFVRK----GEFLEP-FKEKFASIE-ILSNPPYVKSSAHL----------FEPPEALFGGEDGLDFYREFFGRYDTSGKI-VLEIGEDQVEELKKIVSDTVFLKDSAGKYRFLL------------------------------------------*

C;cover size:150; local alignment length=150 (original info = 1VQ1B	261	170	4e-43	168	0.22	0.37	0.22)
>P1;1VQ1B
structureX:1VQ1B: 107: : 255: : : : : 
----------------------------------------------------------KYGIKTVADIGTGSGAI-GVSVAKFSDAIVFATDVSSKAVEIARKNAERHGVSDRFFVRK----GEFLEP-FKEKFASIE-ILSNPPYVKSSL------------FEPPEALFGGEDGLDFYREFFGRYDTSGKI-VLEIGEDQVEELKKIVSDTVFLKDSAGKYRFLL------------------------------------------*

C;template; advanced alignment combination (original info = C;cover size:148; local alignment length=148 (original info = 1WXWA	373	144	3e-35	151	0.21	0.37	0.13))
>P1;1WXWA
structureX:1WXWA:183: :197: : : : : 
-------------------------------------VDLRAAYLDQRENRL-------------------------------------------------------------------------------------------------------------------------------------------------------------------------------------------------------------------------*

C;template; advanced alignment combination (original info = C;cover size:133; local alignment length=133 (original info = 1T43A	274	138	2e-33	133	0.15	0.32	0.13))
>P1;1T43A
structureX:1T43A:187: :201: : : : : 
------------------------------------------------------------------------------------------------------------------------------------------------------DEQDPHLQQGDVRFE--------------------------------------------------------------------------------------------------------*

C;template; advanced alignment combination (original info = C;cover size:157; local alignment length=157 (original info = 1O54A	265	136	7e-33	170	0.15	0.32	0.11))
>P1;1O54A11
structureX:1O54A:85: :90: : : : : 
---------------------------------------------------IVYPKD--------------------------------------------------------------------------------------------------------------------------------------------------------------------------------------------------------------------*

C;template; advanced alignment combination (original info = C;cover size:157; local alignment length=157 (original info = 1O54A	265	136	7e-33	170	0.15	0.32	0.11))
>P1;1O54A12
structureX:1O54A:99: :104: : : : : 
---------------------------------------------------------DVKEGD--------------------------------------------------------------------------------------------------------------------------------------------------------------------------------------------------------------*

C;template; advanced alignment combination (original info = C;cover size:124; local alignment length=124 (original info = 1WS6A	169	106	6e-24	124	0.14	0.32	0.11))
>P1;1WS6A
structureX:1WS6A:11: :29: : : : : 
-----------------------GVALKVPASARPSPVRLRK-----------------------------------------------------------------------------------------------------------------------------------------------------------------------------------------------------------------------------------*

C;template; advanced alignment combination (original info = C;cover size:191; local alignment length=191 (original info = 1T43A	274	103	7e-23	192	0.16	0.33	0.15))
>P1;1T43A31
structureX:1T43A:62: :72: : : : : 
-----RDGEPIAHLTG-------------------------------------------------------------------------------------------------------------------------------------------------------------------------------------------------------------------------------------------------------------*

C;template; advanced alignment combination (original info = C;cover size:191; local alignment length=191 (original info = 1T43A	274	103	7e-23	192	0.16	0.33	0.15))
>P1;1T43A32
structureX:1T43A:73: :82: : : : : 
------------------VREFWSLPLF-------------------------------------------------------------------------------------------------------------------------------------------------------------------------------------------------------------------------------------------------*

C;template; advanced alignment combination (original info = C;cover size:182; local alignment length=182 (original info = 1OR8A	313	84.5	3e-17	194	0.14	0.27	0.18))
>P1;1OR8A21
structureX:1OR8A:158: :168: : : : : 
------------------------------------------------------------------------------------------------------------------------------------------------------------------------------------------------------------------------------WENVYGFDMSC------------------------------------*

C;template; advanced alignment combination (original info = C;cover size:182; local alignment length=182 (original info = 1OR8A	313	84.5	3e-17	194	0.14	0.27	0.18))
>P1;1OR8A22
structureX:1OR8A:172: :192: : : : : 
-----------------------------------------------------------------------------------------------------------------------------------------------------------------------------------------------------------------------------------------VAIKEPLVDVVDPKQLVTNAC---------------*

C;query_length:250 num_of_temps:1 cover_ratio:0.6 cover:150 not_cover:100
>P1;T0293
 : : : : : : : : : 
VSLNFKDPEAVRALTCTLLREDFGLSIDIPLERLIPTVPLRLNYIHWVEDLIGHQDSDKSTLRRGIDIGTGASCIYPLLGATLNGWYFLATEVDDMCFNYAKKNVEQNNLSDLIKVVKVPQATLLMDALKEESEIIYDFCMCNPPFFANQLEAKGVNSRNPRRPPPSSVNTGGITEI-----------------MAEGGE--LEFVKRIIHDSLQLGKRLRWYSCMLGKACSLAPLKEELRIQGVPKVTYTEFCQGRTMRWALAWSFYD*
