# Supplementary material for: A multi-template combination algorithm for protein comparative modeling
Source: BMC Struct Biol. 2008 Mar 17;8:18. doi: 10.1186/1472-6807-8-18 (PMC2311309; doi:10.1186/1472-6807-8-18)
Supplement: Additional file 2 — The compressed file of supplemental materials. The file can be decompressed by winzip on Windows or by tar xzf on Linux. The file includes query-template alignments of both the single-template approach and the multi-template approach that were used to generate the structure models for the CASP7 comparative modeling targets. [file 1472-6807-8-18-S2.gz › supplement/T0346_cm.pir]

C;cover size:171; local alignment length=171 (original info = 1M9XA	165	332	3e-92	171	0.49	0.63	0.05)
>P1;1M9XA
structureX:1M9XA: 3: : 164: : : : : 
NPTVFFDIAVDGEPLGRVSFELFADKVPKTAENFRALSTGEKGFG--------YKGSCFHRIIPGFMCQGGDFTRHNGTGGKSIYGEKFEDENFILKHTGPGILSMANAGPNTNGSQFFICTAKTEWLDGKHVVFGKVKEGMNIVEAMERFGSR-NGKTSKKITIADCGQL-*

C;cover size:171; local alignment length=171 (original info = 1AWQA	164	332	4e-92	171	0.49	0.63	0.05)
>P1;1AWQA
structureX:1AWQA: 2: : 163: : : : : 
NPTVFFDIAVDGEPLGRVSFELFADKVPKTAENFRALSTGEKGFG--------YKGSCFHRIIPGFMCQGGDFTRHNGTGGKSIYGEKFEDENFILKHTGPGILSMANAGPNTNGSQFFICTAKTEWLDGKHVVFGKVKEGMNIVEAMERFGSR-NGKTSKKITIADCGQL-*

C;cover size:171; local alignment length=171 (original info = 1M9EA	164	332	4e-92	171	0.49	0.63	0.05)
>P1;1M9EA
structureX:1M9EA: 3: : 164: : : : : 
NPTVFFDIAVDGEPLGRVSFELFADKVPKTAENFRALSTGEKGFG--------YKGSCFHRIIPGFMCQGGDFTRHNGTGGKSIYGEKFEDENFILKHTGPGILSMANAGPNTNGSQFFICTAKTEWLDGKHVVFGKVKEGMNIVEAMERFGSR-NGKTSKKITIADCGQL-*

C;cover size:171; local alignment length=171 (original info = 1M9DB	163	332	5e-92	171	0.49	0.63	0.05)
>P1;1M9DB
structureX:1M9DB: 1: : 162: : : : : 
NPTVFFDIAVDGEPLGRVSFELFADKVPKTAENFRALSTGEKGFG--------YKGSCFHRIIPGFMCQGGDFTRHNGTGGKSIYGEKFEDENFILKHTGPGILSMANAGPNTNGSQFFICTAKTEWLDGKHVVFGKVKEGMNIVEAMERFGSR-NGKTSKKITIADCGQL-*

C;cover size:171; local alignment length=171 (original info = 1M9EB	162	331	6e-92	171	0.49	0.63	0.05)
>P1;1M9EB
structureX:1M9EB: 1: : 162: : : : : 
NPTVFFDIAVDGEPLGRVSFELFADKVPKTAENFRALSTGEKGFG--------YKGSCFHRIIPGFMCQGGDFTRHNGTGGKSIYGEKFEDENFILKHTGPGILSMANAGPNTNGSQFFICTAKTEWLDGKHVVFGKVKEGMNIVEAMERFGSR-NGKTSKKITIADCGQL-*

C;cover size:171; local alignment length=171 (original info = 2ALFA	164	328	6e-91	171	0.49	0.63	0.05)
>P1;2ALFA
structureX:2ALFA: 2: : 163: : : : : 
NPTVFFDIAVDGEPLGRVSFELFADKVPKTAENFRALSTGEKGFG--------YKGSCFHRIIPGFMCQGGDFTRHNGTGGKSIYGEKFEDENFILKHTGPGILSMANAGPNTNGSQFFICTAKTKWLDGKHVVFGAVKEGMNIVEAMERFGSR-NGKTSKKITIADCGQL-*

C;cover size:171; local alignment length=171 (original info = 1IHGA	364	326	2e-90	171	0.58	0.71	0)
>P1;1IHGA
structureX:1IHGA: 14: : 183: : : : : 
NPRVFFDVDIGGERVGRIVLELFADIVPKTAENFRALCTGEKGIGPTTGKPLHFKGCPFHRIIKKFMIQGGDFSNQNGTGGESIYGEKFEDENFHYKHDKEGLLSMANAGSNTNGSQFFITTVPTPHLDGKHVVFGQVIKGMGVAKILENVEV-KGEKPAKLCVIAECGEL-*

C;cover size:171; local alignment length=171 (original info = 1IIPA	297	318	7e-88	171	0.58	0.71	0)
>P1;1IIPA
structureX:1IIPA: 14: : 183: : : : : 
NPRVFFDVDIGGERVGRIVLELFADIVPKTAENFRALCTGEKGIGPTTGKPLHFKGCPFHRIIKKFMIQGGDFSNQNGTGGESIYGEKFEDENFHYKHDKEGLLSMANAGSNTNGSQFFITTVPTPHLDGKHVVFGQVIKGMGVAKILENVEV-KGEKPAKLCVIAECGEL-*

C;query_length:172 num_of_temps:1 cover_ratio:0.99 cover:171 not_cover:1
>P1;T0346
 : : : : : : : : : 
SPQCHFDIEINREPVGRIMFQLFSDICPKTCKNFLCLCSGEKGLGKTTGKKLCYKGSTFHRVVKNFMIQGGDFSEGNGKGGESIYGGYFKDENFILKHDRAFLLSMANRGKHTNGSQFFITTKPAPHLDGVHVVFGLVISGFEVIEQIENLKTDAASRPYADVRVIDCGVLA*
