# Supplementary material for: A multi-template combination algorithm for protein comparative modeling
Source: BMC Struct Biol. 2008 Mar 17;8:18. doi: 10.1186/1472-6807-8-18 (PMC2311309; doi:10.1186/1472-6807-8-18)
Supplement: Additional file 2 — The compressed file of supplemental materials. The file can be decompressed by winzip on Windows or by tar xzf on Linux. The file includes query-template alignments of both the single-template approach and the multi-template approach that were used to generate the structure models for the CASP7 comparative modeling targets. [file 1472-6807-8-18-S2.gz › supplement/T0290_cm.pir]

C;cover size:170; local alignment length=170 (original info = 1M9XA	165	330	2e-91	170	0.52	0.63	0.05)
>P1;1M9XA
structureX:1M9XA: 4: : 164: : : : : 
-PTVFFDIAVDGEPLGRVSFELFADKVPKTAENFRALSTGEKGFG--------YKGSCFHRIIPGFMCQGGDFTRHNGTGGKSIYGEKFEDENFILKHTGPGILSMANAGPNTNGSQFFICTAKTEWLDGKHVVFGKVKEGMNIVEAMERFGS-RNGKTSKKITIADCGQL--*

C;cover size:170; local alignment length=170 (original info = 1AWQA	164	329	2e-91	170	0.52	0.63	0.05)
>P1;1AWQA
structureX:1AWQA: 3: : 163: : : : : 
-PTVFFDIAVDGEPLGRVSFELFADKVPKTAENFRALSTGEKGFG--------YKGSCFHRIIPGFMCQGGDFTRHNGTGGKSIYGEKFEDENFILKHTGPGILSMANAGPNTNGSQFFICTAKTEWLDGKHVVFGKVKEGMNIVEAMERFGS-RNGKTSKKITIADCGQL--*

C;cover size:170; local alignment length=170 (original info = 1M9EA	164	329	2e-91	170	0.52	0.63	0.05)
>P1;1M9EA
structureX:1M9EA: 4: : 164: : : : : 
-PTVFFDIAVDGEPLGRVSFELFADKVPKTAENFRALSTGEKGFG--------YKGSCFHRIIPGFMCQGGDFTRHNGTGGKSIYGEKFEDENFILKHTGPGILSMANAGPNTNGSQFFICTAKTEWLDGKHVVFGKVKEGMNIVEAMERFGS-RNGKTSKKITIADCGQL--*

C;cover size:170; local alignment length=170 (original info = 1M9DB	163	329	2e-91	170	0.52	0.63	0.05)
>P1;1M9DB
structureX:1M9DB: 2: : 162: : : : : 
-PTVFFDIAVDGEPLGRVSFELFADKVPKTAENFRALSTGEKGFG--------YKGSCFHRIIPGFMCQGGDFTRHNGTGGKSIYGEKFEDENFILKHTGPGILSMANAGPNTNGSQFFICTAKTEWLDGKHVVFGKVKEGMNIVEAMERFGS-RNGKTSKKITIADCGQL--*

C;cover size:170; local alignment length=170 (original info = 1M9EB	162	329	3e-91	170	0.52	0.63	0.05)
>P1;1M9EB
structureX:1M9EB: 2: : 162: : : : : 
-PTVFFDIAVDGEPLGRVSFELFADKVPKTAENFRALSTGEKGFG--------YKGSCFHRIIPGFMCQGGDFTRHNGTGGKSIYGEKFEDENFILKHTGPGILSMANAGPNTNGSQFFICTAKTEWLDGKHVVFGKVKEGMNIVEAMERFGS-RNGKTSKKITIADCGQL--*

C;cover size:170; local alignment length=170 (original info = 2ALFA	164	326	3e-90	170	0.52	0.62	0.05)
>P1;2ALFA
structureX:2ALFA: 3: : 163: : : : : 
-PTVFFDIAVDGEPLGRVSFELFADKVPKTAENFRALSTGEKGFG--------YKGSCFHRIIPGFMCQGGDFTRHNGTGGKSIYGEKFEDENFILKHTGPGILSMANAGPNTNGSQFFICTAKTKWLDGKHVVFGAVKEGMNIVEAMERFGS-RNGKTSKKITIADCGQL--*

C;cover size:170; local alignment length=170 (original info = 1IHGA	364	326	3e-90	170	0.62	0.71	0)
>P1;1IHGA
structureX:1IHGA: 15: : 183: : : : : 
-PRVFFDVDIGGERVGRIVLELFADIVPKTAENFRALCTGEKGIGPTTGKPLHFKGCPFHRIIKKFMIQGGDFSNQNGTGGESIYGEKFEDENFHYKHDKEGLLSMANAGSNTNGSQFFITTVPTPHLDGKHVVFGQVIKGMGVAKILENVEV-KGEKPAKLCVIAECGEL--*

C;cover size:170; local alignment length=170 (original info = 1IIPA	297	317	1e-87	170	0.62	0.71	0)
>P1;1IIPA
structureX:1IIPA: 15: : 183: : : : : 
-PRVFFDVDIGGERVGRIVLELFADIVPKTAENFRALCTGEKGIGPTTGKPLHFKGCPFHRIIKKFMIQGGDFSNQNGTGGESIYGEKFEDENFHYKHDKEGLLSMANAGSNTNGSQFFITTVPTPHLDGKHVVFGQVIKGMGVAKILENVEV-KGEKPAKLCVIAECGEL--*

C;cover size:171; local alignment length=171 (original info = 1DYWA	172	314	8e-87	171	0.54	0.69	0.01)
>P1;1DYWA
structureX:1DYWA: 3: : 171: : : : : 
RSKVFFDITIGGKASGRIVMELYDDVVPKTAGNFRALCTGENGIGKS-GKPLHFKGSKFHRIIPNFMIQGGDFTRGNGTGGESIYGEKFPDENFKEKHTGPGVLSMANAGPNTNGSQFFLCTVKTEWLDGKHVVFGRVVEGLDVVKAVESNGSQS-GKPVKDCMIADCGQL--*

C;cover size:170; local alignment length=170 (original info = 2BITX	164	305	6e-84	170	0.51	0.64	0.05)
>P1;2BITX
structureX:2BITX: 3: : 163: : : : : 
-PLVYLDVDANGKPLGRVVLELKADVVPKTAENFRALCTGEKGFG--------YKGSTFHRVIPSFMCQAGDFTNHNGTGGKSIYGSRFPDENFTLKHVGPGVLSMANAGPNTNGSQFFICTIKTDWLDGKHVVFGHVIEGMDVVKKIESFGS-KSGRTSKKIVITDCGQL--*

C;cover size:171; local alignment length=171 (original info = 1QNGA	170	302	3e-83	171	0.57	0.69	0.01)
>P1;1QNGA
structureX:1QNGA: 3: : 170: : : : : 
RSKVFFDISIDNSNAGRIIFELFSDITPRTCENFRALCTGEK--IGSRGKNLHYKNSIFHRIIPQFMCQGGDITNGNGSGGESIYGRSFTDENFNMKHDQPGLLSMANAGPNTNSSQFFITLVPCPWLDGKHVVFGKVIEGMNVVREMEKEGAKSGYV-KRSVVITDCGEL--*

C;cover size:170; local alignment length=170 (original info = 1QNHB	170	299	4e-82	170	0.57	0.68	0.01)
>P1;1QNHB
structureX:1QNHB: 3: : 169: : : : : 
RSKVFFDISIDNSNAGRIIFELFSDITPRTCENFRALCTGEK--IGSRGKNLHYKNSIFHRIIPQFMCQGGDITNGNGSGGESIYGRSFTDENFNMKHDQPGLLSMANAGPNTNSSQFLITLVPCPWLDGKHVVFGKVIEGMNVVREMEKEGAKSGYV-KRSVVITDCGE---*

C;cover size:170; local alignment length=170 (original info = 1QNHA	169	298	5e-82	170	0.57	0.68	0.01)
>P1;1QNHA
structureX:1QNHA: 2: : 168: : : : : 
RSKVFFDISIDNSNAGRIIFELFSDITPRTCENFRALCTGEK--IGSRGKNLHYKNSIFHRIIPQFMCQGGDITNGNGSGGESIYGRSFTDENFNMKHDQPGLLSMANAGPNTNSSQFLITLVPCPWLDGKHVVFGKVIEGMNVVREMEKEGAKSGYV-KRSVVITDCGE---*

C;cover size:170; local alignment length=170 (original info = 1AWSA	160	298	7e-82	170	0.51	0.61	0.07)
>P1;1AWSA
structureX:1AWSA: 3: : 159: : : : : 
-PTVFFDIAVDGEPLGRVSFELFADKVPKTAENFRALSTGEKGFG--------YKGSCFHRIIPGF-CQGGDFTRHNGTGGKSIYGEKFEDENFILKHTGPGILS-ANAGPNTNGSQFFICTAKTEWLDGKHVVFGKVKEG-NIVEA-ERFGS-RNGKTSKKITIADCGQL--*

C;query_length:173 num_of_temps:1 cover_ratio:0.98 cover:170 not_cover:3
>P1;T0290
 : : : : : : : : : 
RPRCFFDIAINNQPAGRVVFELFSDVCPKTCENFRCLCTGEKGTGKSTQKPLHYKSCLFHRVVKDFMVQGGDFSEGNGRGGESIYGGFFEDESFAVKHNAAFLLSMANRGKDTNGSQFFITTKPTPHLDGHHVVFGQVISGQEVVREIENQKTDAASKPFAEVRILSCGELIP*
