# Supplementary material for: A multi-template combination algorithm for protein comparative modeling
Source: BMC Struct Biol. 2008 Mar 17;8:18. doi: 10.1186/1472-6807-8-18 (PMC2311309; doi:10.1186/1472-6807-8-18)
Supplement: Additional file 2 — The compressed file of supplemental materials. The file can be decompressed by winzip on Windows or by tar xzf on Linux. The file includes query-template alignments of both the single-template approach and the multi-template approach that were used to generate the structure models for the CASP7 comparative modeling targets. [file 1472-6807-8-18-S2.gz › supplement/T0374_single.pir]

C;cover size:157; local alignment length=157 (original info = 1VHSA	161	170	2e-43	163	0.21	0.33	0.06)
>P1;1VHSA
structureX:1VHSA: 1: : 159: : : : : 
-SLTLRLAEHRDLEAVVAIYN-ST--IASRVTADTEPVTPEDREWFSGHTESRPLYVAEDENGNVAAWISFETF---YGRPAYNKTAEVSIYIDEACRGKGVGSYLLQEALRIA-PNLGIRSL-AFIFGHNKPSLKLFEKHGFAEWGLFPGIAEDGKRYDLKILGREL--*

C;query_length:160 num_of_temps:1 cover_ratio:0.98 cover:157 not_cover:3
>P1;T0374
 : : : : : : : : : 
MQLSHRPAETGDLETVAGFPQ-DRDELFYCYPKAIWPFSVAQ---LAAAIAERRGSTVAVHDGQVLG---FANF---YQWQHGDFCALGNMMVAPAARGLGVARYLIGVMENLAREQYKARLMKISCFNANAAGLLLYTQLGYQPRAIAERHDPDGRRVALIQMDKPLEP*
