# Supplementary material for: A multi-template combination algorithm for protein comparative modeling
Source: BMC Struct Biol. 2008 Mar 17;8:18. doi: 10.1186/1472-6807-8-18 (PMC2311309; doi:10.1186/1472-6807-8-18)
Supplement: Additional file 2 — The compressed file of supplemental materials. The file can be decompressed by winzip on Windows or by tar xzf on Linux. The file includes query-template alignments of both the single-template approach and the multi-template approach that were used to generate the structure models for the CASP7 comparative modeling targets. [file 1472-6807-8-18-S2.gz › supplement/T0380_single.pir]

C;cover size:126; local alignment length=126 (original info = 1RFEA	153	155	7e-39	134	0.17	0.36	0.08)
>P1;1RFEA
structureX:1RFEA: 11: : 141: : : : : 
-------A----EIADF----VNSSRTGTL-ATIGPDGQPHLTAWYAVI---DGEIWLETKAKSQKAVNLRRDPRVSFLLEDGDTYDTLRGVSFEGVA-EIV-EEPEALHRVGVSVWER---------------------------YTGPYTDEK----------------------PVDQNKR-VGVRIVARRTRSWDH------------RK------------*

C;query_length:145 num_of_temps:1 cover_ratio:0.87 cover:126 not_cover:19
>P1;T0380
 : : : : : : : : : 
MIDEKFLI----ESNEL----VESSKIVMV-GTNGENGYPNIKAMMRLKHDGLKKFWLSTNTSTRMVERLKKNNKICLYFVDDNKF---AGLMLVGTI-EIL-HDRASKEM----LWTD---------------------------GCEIYYPLG----------------------IDDPDYT-A-LCFTAEWGNYYRH------------LKNITFKIDEIYNY*
