# Supplementary material for: A multi-template combination algorithm for protein comparative modeling
Source: BMC Struct Biol. 2008 Mar 17;8:18. doi: 10.1186/1472-6807-8-18 (PMC2311309; doi:10.1186/1472-6807-8-18)
Supplement: Additional file 2 — The compressed file of supplemental materials. The file can be decompressed by winzip on Windows or by tar xzf on Linux. The file includes query-template alignments of both the single-template approach and the multi-template approach that were used to generate the structure models for the CASP7 comparative modeling targets. [file 1472-6807-8-18-S2.gz › supplement/T0324_cm.pir]

C;cover size:205; local alignment length=205 (original info = 1JUDA	220	194	2e-50	220	0.12	0.28	0.07)
>P1;1JUDA
structureX:1JUDA: 2: : 220: : : : : 
--IKGIAFDLYGTLFD---VHSVVGRC-DEAFPGRGRE-ISALWRQKQL--------------------EYTWLRSLMNR----------------Y------VNFQ--QA--T-EDALR-------------FTCRH-LG-LDLDARTRSTLCDAYLRLAP---FSEVPDSLREL-K-RRG-LKLAILS---NGSPQSIDAVVSHAGLRDG-FDHLLSVDPVQVYKPDNRVYELAEQALGLDR-SAILFVSSNA-WDATGARYFGFP-TCWINR-T----GNVFEEMG-------------------------QTPDWEV--TSLRAVVELF-*

C;cover size:205; local alignment length=205 (original info = 1ZRNA	220	193	5e-50	220	0.12	0.28	0.07)
>P1;1ZRNA
structureX:1ZRNA: 2: : 220: : : : : 
--IKGIAFDLYGTLFD---VHSVVGRC-DEAFPGRGRE-ISALWRQKQL--------------------EYTWLRSLMNR----------------Y------VNFQ--QA--T-EDALR-------------FTCRH-LG-LDLDARTRSTLCDAYLRLAP---FSEVPDSLREL-K-RRG-LKLAILS---NGSPQSIDAVVSHAGLRDG-FDHLLSVDPVQVYKPDNRVYELAEQALGLDR-SAILFVASNA-WDATGARYFGFP-TCWINR-T----GNVFEEMG-------------------------QTPDWEV--TSLRAVVELF-*

C;cover size:207; local alignment length=207 (original info = 2GFHA	246	191	2e-49	230	0.15	0.33	0.1)
>P1;2GFHA
structureX:2GFHA: 8: : 237: : : : : 
-RVRAVFFDLDNTLID---TAGASRRGMLEVIKLLQSK-YHYKEEAEIICDKVQVKLSKECFHCITDVRTSHWEEAIQET----------------K------GGAD--NR--K-L--AE-------------ECYFL-WK-STRLQHMI-----------L---ADDVKAMLTEL-R-K-E-VRLLLLT---NGDRQTQREKIEACACQSY-FDAIVIGGEQKEEKPAPSIFYHCCDLLGVQP-GDCVMVGDTLETDIQGGLNAGLKATVWINKSG----RVPLTSS--------------------------PMPHYMV--SSVLELPALLQ*

C;cover size:207; local alignment length=207 (original info = 2AH5A	206	181	1e-46	210	0.21	0.37	0.03)
>P1;2AH5A
structureX:2AH5A: 2: : 206: : : : : 
-SITAIFFDLDGTLVD---SSIGIHNAFTYTFKELGVP-SPDAKTIRGF--------------------GPPLESSF-AT----------------C------LSKD--QI--S-E--AV-------------QIYRS-YYKAKGIYEAQ-----------L---FPQIIDLLEEL-S-S-S-YPLYITT---TKDTSTAQD-AKNLEIHHF-FDGIYGSSPEAPHK--ADVIHQALQTHQLAP-EQAIIIGDTK-FDL-GARETGIQ-KLAITW-G----FGEQADLLN------------------------YQPDYIA--HKPLEVLAYFQ*

C;cover size:207; local alignment length=207 (original info = 1RQLA	257	170	2e-43	234	0.14	0.33	0.13)
>P1;1RQLA
structureX:1RQLA: 1: : 230: : : : : 
-KIEAVIFDWAGTTVDYGCFAPL--EVFMEIFHKRGVA-ITAEEARKPM--------------------GLLKIDHVRALTEMPRIASEWNRVFRQL------PTEA--DI--Q-E--MY-------------EEFEEILF-AILPRYAS-----------P---INAVKEVIASL-RER-G-IKIGSTT---GYTREMMDIVAKEAALQGYKPDFLVTPDDVPAGRPYPWMCYKNAMELGVYPMNHMIKVGDTV-SDMKEGRNAGMW-TVGVIL-GSSELGLTEEEV--------------------------ENMDSV----ELREKIEVVR*

C;cover size:207; local alignment length=207 (original info = 1FEZA	256	170	2e-43	234	0.14	0.33	0.13)
>P1;1FEZA
structureX:1FEZA: 1: : 230: : : : : 
-KIEAVIFDWAGTTVDYGCFAPL--EVFMEIFHKRGVA-ITAEEARKPM--------------------GLLKIDHVRALTEMPRIASEWNRVFRQL------PTEA--DI--Q-E--MY-------------EEFEEILF-AILPRYAS-----------P---INAVKEVIASL-RER-G-IKIGSTT---GYTREMMDIVAKEAALQGYKPDFLVTPDDVPAGRPYPWMCYKNAMELGVYPMNHMIKVGDTV-SDMKEGRNAGMW-TVGVIL-GSSELGLTEEEV--------------------------ENMDSV----ELREKIEVVR*

C;cover size:206; local alignment length=206 (original info = 1QQ5A	245	169	4e-43	245	0.13	0.26	0.17)
>P1;1QQ5A
structureX:1QQ5A: 2: : 242: : : : : 
--IKAVVFDAYGTLFD----VQSVADATERAYPGRGEY-ITQVWRQKQL--------------------EYSWLRALMGR----------------Y------ADFW--SV--T-R--EALAYTLGTLGLEPDESFLA-DM-AQAYNRLT-----------P---YPDAAQCLAEL---A-P-LKRAILS---NGAPDMLQALVANAGLTDS-FDAVISVDAKRVFKPHPDSYALVEEVLGVTP-AEVLFVSSNG-FDVGGAKNFGFS-VARVAR-------LSQEALARELVSGTIAPLTMFKALRMREETYAEAPDFVV--PALGDLPRLVR*

C;cover size:204; local alignment length=204 (original info = 2GO7C	203	169	5e-43	206	0.18	0.36	0.04)
>P1;2GO7C
structureX:2GO7C: 5: : 203: : : : : 
----AFIWDLDGTLLD---SYEAILSGIEETFAQFSIP-YDKEKVREFI--------------------FKYSVQDLLVR----------------V------AEDR--NL--DVE--VL-------------NQVRA-QS-LAEKNAQV-----------V---LPGAREVLAWADE-S-G-IQQFIYT---HKG-NNAFTILKDLGVESY-FTEILTSQSGFVRKPSPEAATYLLDKYQLNS-DNTYYIGDRT-LDVEFAQNSGIQ-SINFL-----------EST--------------------------YEGNHRI--QALADISRIFE*

C;cover size:204; local alignment length=204 (original info = 2GO7D	202	169	6e-43	206	0.18	0.36	0.04)
>P1;2GO7D
structureX:2GO7D: 3: : 201: : : : : 
----AFIWDLDGTLLD---SYEAILSGIEETFAQFSIP-YDKEKVREFI--------------------FKYSVQDLLVR----------------V------AEDR--NL--DVE--VL-------------NQVRA-QS-LAEKNAQV-----------V---LPGAREVLAWADE-S-G-IQQFIYT---HKG-NNAFTILKDLGVESY-FTEILTSQSGFVRKPSPEAATYLLDKYQLNS-DNTYYIGDRT-LDVEFAQNSGIQ-SINFL-----------EST--------------------------YEGNHRI--QALADISRIFE*

C;cover size:204; local alignment length=204 (original info = 2GO7A	203	169	6e-43	206	0.18	0.36	0.04)
>P1;2GO7A
structureX:2GO7A: 3: : 201: : : : : 
----AFIWDLDGTLLD---SYEAILSGIEETFAQFSIP-YDKEKVREFI--------------------FKYSVQDLLVR----------------V------AEDR--NL--DVE--VL-------------NQVRA-QS-LAEKNAQV-----------V---LPGAREVLAWADE-S-G-IQQFIYT---HKG-NNAFTILKDLGVESY-FTEILTSQSGFVRKPSPEAATYLLDKYQLNS-DNTYYIGDRT-LDVEFAQNSGIQ-SINFL-----------EST--------------------------YEGNHRI--QALADISRIFE*

C;cover size:207; local alignment length=207 (original info = 1RDFA	263	169	7e-43	234	0.14	0.33	0.13)
>P1;1RDFA
structureX:1RDFA: 1: : 230: : : : : 
-KIEAVIFDWAGTTVDYGCFAPL--EVFMEIFHKRGVA-ITAEEARKPM--------------------PLLKIDHVRALTEMPRIASEWNRVFRQL------PTEA--DI--Q-E--MY-------------EEFEEILF-AILPRYAS-----------P---INAVKEVIASL-RER-G-IKIGSTT---GYTREMMDIVAKEAALQGYKPDFLVTPDDVPAGRPYPWMCYKNAMELGVYPMNHMIKVGDTV-SDMKEGRNAGMW-TVGVIL-GSSELGLTEEEV--------------------------ENMDSV----ELREKIEVVR*

C;cover size:204; local alignment length=204 (original info = 2GO7B	201	169	7e-43	206	0.18	0.36	0.04)
>P1;2GO7B
structureX:2GO7B: 3: : 201: : : : : 
----AFIWDLDGTLLD---SYEAILSGIEETFAQFSIP-YDKEKVREFI--------------------FKYSVQDLLVR----------------V------AEDR--NL--DVE--VL-------------NQVRA-QS-LAEKNAQV-----------V---LPGAREVLAWADE-S-G-IQQFIYT---HKG-NNAFTILKDLGVESY-FTEILTSQSGFVRKPSPEAATYLLDKYQLNS-DNTYYIGDRT-LDVEFAQNSGIQ-SINFL-----------EST--------------------------YEGNHRI--QALADISRIFE*

C;cover size:207; local alignment length=207 (original info = 1SWVA	257	168	8e-43	234	0.14	0.33	0.13)
>P1;1SWVA
structureX:1SWVA: 1: : 230: : : : : 
-KIEAVIFAWAGTTVDYGCFAPL--EVFMEIFHKRGVA-ITAEEARKPM--------------------GLLKIDHVRALTEMPRIASEWNRVFRQL------PTEA--DI--Q-E--MY-------------EEFEEILF-AILPRYAS-----------P---INGVKEVIASL-RER-G-IKIGSTT---GYTREMMDIVAKEAALQGYKPDFLVTPDDVPAGRPYPWMCYKNAMELGVYPMNHMIKVGDTV-SDMKEGRNAGMW-TVGVIL-GSSELGLTEEEV--------------------------ENMDSV----ELREKIEVVR*

C;cover size:206; local alignment length=206 (original info = 1AQ6A	245	168	1e-42	245	0.13	0.27	0.17)
>P1;1AQ6A
structureX:1AQ6A: 2: : 242: : : : : 
--IKAVVFDAYGTLFD----VQSVADATERAYPGRGEY-ITQVWRQKQL--------------------EYSWLRALMGR----------------Y------ADFWGVTR--E-A--LAYTLGTLGLEPD--ESFLA-DM-AQAYNRLT-----------P---YPDAAQCLAEL---A-P-LKRAILS---NGAPDMLQALVANAGLTDS-FDAVISVDAKRVFKPHPDSYALVEEVLGVTP-AEVLFVSSNG-FDVGGAKNFGFS-VARVAR-------LSQEALARELVSGTIAPLTMFKALRMREETYAEAPDFVV--PALGDLPRLVR*

C;cover size:206; local alignment length=206 (original info = 1Z4OB	215	164	1e-41	215	0.14	0.33	0.07)
>P1;1Z4OB
structureX:1Z4OB: 2: : 209: : : : : 
--FKAVLFDLDGVITD---TAEYHFRAWKALAEEIGINGVDRQFNEQLK--------------------GVSREDSLQKI----------------LDL----ADKE--EF--K-E--LA-------------KRKND-NY-VKMIQDVS-----------PADVYPGILQLLKDL-R-S-NKIKIALAS---ASK--NGPFLLERMNLTGY-FDAIADPAEVAASKPAPDIFIAAAHAVGVAP-SESIGLEDSQ-AGIQAIKDSGAL-PIGVGR-P---------ED--------------------------LGDDIVIVPDTSHYTLEFLK*

C;cover size:206; local alignment length=206 (original info = 1O08A	221	163	3e-41	222	0.14	0.32	0.11)
>P1;1O08A
structureX:1O08A: 2: : 213: : : : : 
--FKAVLFDLDGVITD---TAEYHFRAWKALAEEIGINGVDRQFNEQLK--------------------GVSREDSLQKI----------------LDLADKKVSAE--EF--K-E--LA-------------KRKND-NY-VKMIQDVS-----------PADVYPGILQLLKDL-R-S-NKIKIALASASKNGP-----FLLERMNLTGY-FDAIADPAEVAASKPAPDIFIAAAHAVGVAP-SESIGLEDSQ-AGIQAIKDSGAL-PIGVGR-P---------ED--------------------------LGDDIVIVPDTSHYTLEFLK*

C;cover size:206; local alignment length=206 (original info = 1Z4NA	219	163	3e-41	219	0.15	0.33	0.09)
>P1;1Z4NA
structureX:1Z4NA: 2: : 213: : : : : 
--FKAVLFDLDGVITD---TAEYHFRAWKALAEEIGINGVDRQFNEQLK--------------------GVSREDSLQKI----------------LDLADKKVSAE--EF--K-E--LA-------------KRKND-NY-VKMIQDVS-----------PADVYPGILQLLKDL-R-S-NKIKIALAS---ASK--NGPFLLERMNLTGY-FDAIADPAEVAASKPAPDIFIAAAHAVGVAP-SESIGLEDSQ-AGIQAIKDSGAL-PIGVGR-P---------ED--------------------------LGDDIVIVPDTSHYTLEFLK*

C;cover size:206; local alignment length=206 (original info = 1QQ7A	244	162	7e-41	245	0.13	0.26	0.17)
>P1;1QQ7A
structureX:1QQ7A: 2: : 241: : : : : 
--IKAVVF-AYGTLFD----VQSVADATERAYPGRGEY-ITQVWRQKQL--------------------EYSWLRALMGR----------------Y------ADFW--SV--T-R--EALAYTLGTLGLEPDESFLA-DM-AQAYNRLT-----------P---YPDAAQCLAEL---A-P-LKRAILS---NGAPDMLQALVANAGLTDS-FDAVISVDAKRVFKPHPDSYALVEEVLGVTP-AEVLFVSSNG-FDVGGAKNFGFS-VARVAR-------LSQEALARELVSGTIAPLTMFKALRMREETYAEAPDFVV--PALGDLPRLVR*

C;query_length:208 num_of_temps:1 cover_ratio:0.99 cover:205 not_cover:3
>P1;T0324
 : : : : : : : : : 
MTYQALMFDIDGTLTN---SQPAYTTVMREVLATYGKP-FSPAQAQKTF--------------------PMAAEQAMTEL----------------G------IAAS--EF--D-H--FQ-------------AQYED-VM-ASHYDQIE-----------L---YPGITSLFEQL-P-S-E-LRLGIVT---SQRRNELESGMRSYPFMMR-MAVTISADDTPKRKPDPLPLLTALEKVNVAP-QNALFIGDSV-SDEQTAQAANVD-FGLAVW-G----MDPNADH--------------------------QKVAHRF--QKPLDILELFK*
