# Supplementary material for: A multi-template combination algorithm for protein comparative modeling
Source: BMC Struct Biol. 2008 Mar 17;8:18. doi: 10.1186/1472-6807-8-18 (PMC2311309; doi:10.1186/1472-6807-8-18)
Supplement: Additional file 2 — The compressed file of supplemental materials. The file can be decompressed by winzip on Windows or by tar xzf on Linux. The file includes query-template alignments of both the single-template approach and the multi-template approach that were used to generate the structure models for the CASP7 comparative modeling targets. [file 1472-6807-8-18-S2.gz › supplement/T0384_single.pir]

C;cover size:311; local alignment length=311 (original info = 1RYED	370	371	e-103	326	0.16	0.32	0.04)
>P1;1RYED
structureX:1RYED: 28: : 353: : : : : 
---YAIVGLGKYALNQILPGFAGCQHSRIEALVSGNAEKAKIVAAEYGVDPRKIYDYSNFDKIAKDPKIDAVYIILPNSLHAEFAIRAFKAGKHVMCEKPMATSVADCQRMIDAAKAANKKLMIGYRCHYDPMNRAAVKLIRENQLGKLGMVTTDNSDVMDQNDPAQQWRLRRELAGGGSLMDIGIYGLNGTRYLLGEEPIEVRAYTYSDPNDERFVEVEDRIIWQMRFRSGALSHGASSYSTTTTSRFSVQGDKAVLLMDPATGYYQNLISVQTPGHANQS-MMPA-----NNQFSAQLDHLAEAVINNKPVRSPGEEGMQDVRLIQAIYEAAR-----------*

C;query_length:325 num_of_temps:1 cover_ratio:0.96 cover:311 not_cover:14
>P1;T0384
 : : : : : : : : : 
MLKLGVIGTGAIS-HHFIEAAHTSGEYQLVAIYSRKLETAATFASRYQNIQL----FDQLEVFF-KSSFDLVYIASPNSLHFAQAKAALSAGKHVILEKPAVSQPQEWFDLIQTAEKNNCFIFEAARNYHEKAFTTIKNFLADKQVLGADFNYAKYSSKMPDLLAGQTPNVFSDRFAGGALMDLGIYPLYAAVRLFG-KANDATYHAQQLDNS-----IDLNGDGILFYPDYQ-VHIKAGKNITSNLPCEIYTTDGTLTLNTIEHIRSAIFTDHQGNQVQLP-IQQA-----PHTMTEEVAAFAHMIQQPD--LNLYQTWLYDAGSVHELLYTMRQTAGIRFEAEK*
