# Supplementary material for: A multi-template combination algorithm for protein comparative modeling
Source: BMC Struct Biol. 2008 Mar 17;8:18. doi: 10.1186/1472-6807-8-18 (PMC2311309; doi:10.1186/1472-6807-8-18)
Supplement: Additional file 2 — The compressed file of supplemental materials. The file can be decompressed by winzip on Windows or by tar xzf on Linux. The file includes query-template alignments of both the single-template approach and the multi-template approach that were used to generate the structure models for the CASP7 comparative modeling targets. [file 1472-6807-8-18-S2.gz › supplement/T0315_cm.pir]

C;cover size:254; local alignment length=254 (original info = 1XWYA	260	365	e-101	259	0.29	0.49	0.02)
>P1;1XWYA
structureX:1XWYA: 1: : 258: : : : : 
-MFDIGVNLTSSQFA---KDRDDVVACAFDAGVNGLLITGTNLRESQQAQKLARQYSSCWSTAGVHPHDSSQWQAATEEAIIELAAQ--PEVVAIGECGLDFNRNFSTPEEQERAFVAQLRIAADLNMPVFMHCRDAHERFMTLLEPWLDKLPGAVLHCFTGTREEMQACVAH-GIYIGITGWVCDERRGLELRELLPLIPAEKLLIETDAPYLLPRDLTPKPSSRRNEPAHLPHILQRIAHWRGEDAAWLAATTDANVKTLFGI--*

C;cover size:245; local alignment length=245 (original info = 1J6OA	259	360	e-100	245	0.38	0.61	0)
>P1;1J6OA
structureX:1J6OA: 11: : 254: : : : : 
--------LHFHQFD---DDRNAVISSFEENNIEFVVNVGVNLEDSKKSLDLSKTSDRIFCSVGVHPHDAKEVPEDFIEHLEKFAKD--EKVVAIGETGLDFFRNISPAEVQKRVFVEQIELAGKLNLPLVVHIRDAYSEAYEILRTESLPEKRGVIHAFSSDYEWAKKFID-LGFLLGIGGPVT-YPKNEALREVVKRVGLEYIVLETDCPFLPPQPFRGK----RNEPKYLKYVVETISQVLGVPEAKVDEATTENARRIF----*

C;cover size:256; local alignment length=256 (original info = 1YIXA	265	356	3e-99	259	0.36	0.57	0.02)
>P1;1YIXA
structureX:1YIXA: 3: : 258: : : : : 
-LVDSHCHLDGLDYESLHKDVDDVLAKAAARDVKFCLAVATTLPSYLHMRDLVGERDNVVFSCGVHPL--NQNDPYDVEDLRRLAAE--EGVVALGETGLDYYYTPETKVRQQESFIHHIQIGRELNKPVIVHTRDARADTLAILREEKVTDCGGVLHCFTEDRETAGKLLD-LGFYISFSGIVT-FRNAEQLRDAARYVPLDRLLVETDSPYLAPVPHRGK----ENQPAMVRDVAEYMAVLKGVAVEELAQVTTDNFARLFHIDA*

C;cover size:255; local alignment length=255 (original info = 1ZZMA	259	351	2e-97	257	0.28	0.49	0.01)
>P1;1ZZMA
structureX:1ZZMA: 5: : 259: : : : : 
-FIDTHCHFDFPPFS---GDEEASLQRAAQAGVGKIIVPATEAENFARVLALAENYQPLYAALGLHPGMLEKHSDVSLEQLQQALERRPAKVVAVGEIGLDLFGDDPQFERQQWLLDEQLKLAKRYDLPVILHSRRTHDKLAMHLKRH-DLPRTGVVHGFSGSLQQAERFV-QLGYKIGVGGTIT-YPRASKTRDVIAKLPLASLLLETDAPDMPLNGFQGQ----PNRPEQAARVFAVLCELRREPADEIAQALLNNTYTLFNVP-*

C;query_length:257 num_of_temps:1 cover_ratio:0.99 cover:254 not_cover:3
>P1;T0315
 : : : : : : : : : 
MLIDTHVHLNDEQYD---DDLSEVITRAREAGVDRMFVVGFNKSTIERAMKLIDEYDFLYGIIGWHPVDAIDFTEEHLEWIESLAQH--PKVIGIGEMGLDYHWDKSPADVQKEVFRKQIALAKRLKLPIIIHNREATQDCIDILLEEHAEEVGGIMHSFSGSPEIADIVTNKLNFYISLGGPVT-FKNAKQPKEVAKHVSMERLLVETDAPYLSPHPYRGK----RNEPARVTLVAEQIAELKGLSYEEVCEQTTKNAEKLFNLNS*
