# Supplementary material for: A multi-template combination algorithm for protein comparative modeling
Source: BMC Struct Biol. 2008 Mar 17;8:18. doi: 10.1186/1472-6807-8-18 (PMC2311309; doi:10.1186/1472-6807-8-18)
Supplement: Additional file 2 — The compressed file of supplemental materials. The file can be decompressed by winzip on Windows or by tar xzf on Linux. The file includes query-template alignments of both the single-template approach and the multi-template approach that were used to generate the structure models for the CASP7 comparative modeling targets. [file 1472-6807-8-18-S2.gz › supplement/T0345_cm.pir]

C;cover size:181; local alignment length=181 (original info = 2F8AA	186	351	6e-98	183	0.68	0.79	0.01)
>P1;2F8AA
structureX:2F8AA: 3: : 185: : : : : 
---QSVYAFSARPLAGGEPVSLGSLRGKVLLIENVASLGGTTVRDYTQMNELQRRLGPRGLVVLGFPCNQFGHQENAKNEEILNSLKYVRPGGGFEPNFMLFEKCEVNGAGAHPLFAFLREALPAPSDDATALMTDPKLITWSPVCRNDVAWNFEKFLVGPDGVPLRRYSRRFQTIDIEPDIEALL-*

C;cover size:181; local alignment length=181 (original info = 2F8AB	184	351	1e-97	183	0.68	0.79	0.01)
>P1;2F8AB
structureX:2F8AB: 1: : 183: : : : : 
---QSVYAFSARPLAGGEPVSLGSLRGKVLLIENVASLGGTTVRDYTQMNELQRRLGPRGLVVLGFPCNQFGHQENAKNEEILNSLKYVRPGGGFEPNFMLFEKCEVNGAGAHPLFAFLREALPAPSDDATALMTDPKLITWSPVCRNDVAWNFEKFLVGPDGVPLRRYSRRFQTIDIEPDIEALL-*

C;cover size:181; local alignment length=181 (original info = 1GP1A	183	344	1e-95	183	0.65	0.79	0.01)
>P1;1GP1A
structureX:1GP1A: 1: : 182: : : : : 
---RTVYAFSARPLAGGEPFNLSSLRGKVLLIENVASL-GTTVRDYTQMNDLQRRLGPRGLVVLGFPCNQFGHQENAKNEEILNCLKYVRPGGGFEPNFMLFEKCEVNGEKAHPLFAFLREVLPTPSDDATALMTDPKFITWSPVCRNDVSWNFEKFLVGPDGVPVRRYSRRFLTIDIEPDIETLL-*

C;query_length:185 num_of_temps:1 cover_ratio:0.98 cover:181 not_cover:4
>P1;T0345
 : : : : : : : : : 
MIAKSFYDLSAINL-DGEKVDFNTFRGRAVLIENVASLCGTTTRDFTQLNELQCRF-PRRLVVLGFPCNQFGHQENCQNEEILNSLKYVRPGGGYQPTFTLVQKCEVNGQNEHPVFAYLKDKLPYPYDDPFSLMTDPKLIIWSPVRRSDVAWNFEKFLIGPEGEPFRRYSRTFPTINIEPDIKRLLK*
