# Supplementary material for: A multi-template combination algorithm for protein comparative modeling
Source: BMC Struct Biol. 2008 Mar 17;8:18. doi: 10.1186/1472-6807-8-18 (PMC2311309; doi:10.1186/1472-6807-8-18)
Supplement: Additional file 2 — The compressed file of supplemental materials. The file can be decompressed by winzip on Windows or by tar xzf on Linux. The file includes query-template alignments of both the single-template approach and the multi-template approach that were used to generate the structure models for the CASP7 comparative modeling targets. [file 1472-6807-8-18-S2.gz › supplement/T0316_cm.pir]

C;cover size:246; local alignment length=246 (original info = 1K92A	444	271	2e-73	276	0.14	0.29	0.14)
>P1;1K92A
structureX:1K92A: 11: : 277: : : : : 
------QRIGIAFSGGLDTSAALLWMRQKG-AVPYAYTANLGQPD-------EEDYDAIPRRAMEYGAENARLIDCRKQLVAEGIAAIQC-GAFHNTTGGLTYFNTTPLGRAVTGTMLVAAMKEDGVNIWGDGSTYKGNDIERFYR--------YGLLTNAELQIYKPWLDTDFIDELGG-RHEMSEFMIACGF----------DYKMSVEKAYSTDSNMLGATHEAKDL-EYLNS-----------SVKIVNPIMGVKFWDESVKIPAEEVTVRF--EQGHPVAL----NGKTFS-DDVEMMLEANRIGGRHGLGMSDQ-------------------------------------------------------------------------------------------------------------------------*

C;cover size:246; local alignment length=246 (original info = 1K97A	432	271	2e-73	276	0.14	0.29	0.14)
>P1;1K97A
structureX:1K97A: 11: : 277: : : : : 
------QRIGIAFSGGLDTSAALLWMRQKG-AVPYAYTANLGQPD-------EEDYDAIPRRAMEYGAENARLIDCRKQLVAEGIAAIQC-GAFHNTTGGLTYFNTTPLGRAVTGTMLVAAMKEDGVNIWGDGSTYKGNDIERFYR--------YGLLTNAELQIYKPWLDTDFIDELGG-RHEMSEFMIACGF----------DYKMSVEKAYSTDSNMLGATHEAKDL-EYLNS-----------SVKIVNPIMGVKFWDESVKIPAEEVTVRF--EQGHPVAL----NGKTFS-DDVEMMLEANRIGGRHGLGMSDQ-------------------------------------------------------------------------------------------------------------------------*

C;cover size:246; local alignment length=246 (original info = 1KP3A	439	271	2e-73	276	0.14	0.29	0.14)
>P1;1KP3A
structureX:1KP3A: 11: : 277: : : : : 
------QRIGIAFSGGLDTSAALLWMRQKG-AVPYAYTANLGQPD-------EEDYDAIPRRAMEYGAENARLIDCRKQLVAEGIAAIQC-GAFHNTTGGLTYFNTTPLGRAVTGTMLVAAMKEDGVNIWGDGSTYKGNDIERFYR--------YGLLTNAELQIYKPWLDTDFIDELGG-RHEMSEFMIACGF----------DYKMSVEKAYSTDSNMLGATHEAKDL-EYLNS-----------SVKIVNPIMGVKFWDESVKIPAEEVTVRF--EQGHPVAL----NGKTFS-DDVEMMLEANRIGGRHGLGMSDQ-------------------------------------------------------------------------------------------------------------------------*

C;cover size:246; local alignment length=246 (original info = 1KP2A	431	270	7e-73	274	0.13	0.28	0.14)
>P1;1KP2A
structureX:1KP2A: 11: : 273: : : : : 
------QRIGIAFSGGLDTSAALLWMRQKG-AVPYAYTANLGQPD-------EEDYDAIPRRAMEYGAENARLIDCRKQLVAEGIAAIQC-GAFHNTTGGLTYFNTTPLGRAVTGTMLVAAMKEDGVNIWGDGSTYKGNDIERFYR--------YGLLTNAELQIYKPWLDTDFIDELGG-RHEMSEFMIACGFDYEKAYSTDSNMLGATHEA------------KDLEY---LNS-----------SVKIVNPIMGVKFWDESVKIPAEEVTVRF--EQGHPVAL----NGKTFS-DDVEMMLEANRIGGRHGLGMSDQ-------------------------------------------------------------------------------------------------------------------------*

C;cover size:243; local alignment length=243 (original info = 1VL2D	389	244	5e-65	270	0.2	0.35	0.14)
>P1;1VL2D
structureX:1VL2D: 1: : 257: : : : : 
-----KEKVVLAYSGGLDTSVILKWLCEKGFDVI-AYVANVGQKD---------DFVAIKEKALKTGASKVYVEDLRREFVTDYIFTALLGNAMYEGRYLLGTAIARPLIAKRQV-EIAEKEGAQYVA---HGATGKGNDQVRFELTYAALNPNLKVIS--------PW-----KDPEFLAKFKGRTDLINYAM----------EKGIPIKRPYSEDE-------NLMHISHEAGKLE---------DPAHIPDEDVFTWTVSPKDAPDEETLLEIHFENGIPVKVVNLKDGTEKTDPLELFEYLNE-VGAKNGVG-----------------------------------------------------------------------------------------------------------------------------*

C;cover size:243; local alignment length=243 (original info = 1VL2B	394	243	6e-65	270	0.2	0.35	0.14)
>P1;1VL2B
structureX:1VL2B: 1: : 257: : : : : 
-----KEKVVLAYSGGLDTSVILKWLCEKGFDVI-AYVANVGQKD---------DFVAIKEKALKTGASKVYVEDLRREFVTDYIFTALLGNAMYEGRYLLGTAIARPLIAKRQV-EIAEKEGAQYVA---HGATGKGNDQVRFELTYAALNPNLKVIS--------PW-----KDPEFLAKFKGRTDLINYAM----------EKGIPIKRPYSEDE-------NLMHISHEAGKLE---------DPAHIPDEDVFTWTVSPKDAPDEETLLEIHFENGIPVKVVNLKDGTEKTDPLELFEYLNE-VGAKNGVG-----------------------------------------------------------------------------------------------------------------------------*

C;cover size:243; local alignment length=243 (original info = 1VL2C	393	240	4e-64	273	0.2	0.34	0.16)
>P1;1VL2C
structureX:1VL2C: 1: : 259: : : : : 
-----KEKVVLAYSGGLDTSVILKWLCEKGFDVI-AYVANVGQKD---------DFVAIKEKALKTGASKVYVEDLRREFVTDYIFTALLGNAMYEGRYLLGTAIARPLIAKRQV-EIAEKEGAQYVA---HGATGKGNDQVRFELTYAALNPNLKVIS--------PW-----KDP-EF-LAKFKTDLINYAM----------EKGIPIKVS------------KKRPYSEDENLMHISHEAGKLEDPAHIPDEDVFTWTVSPKDAPDEETLLEIHFENGIPVKVVNLKDGTEKTDPLELFEYLNE-VGAKNGVG-----------------------------------------------------------------------------------------------------------------------------*

C;cover size:243; local alignment length=243 (original info = 1VL2A	398	240	5e-64	273	0.2	0.34	0.16)
>P1;1VL2A
structureX:1VL2A: 1: : 259: : : : : 
-----KEKVVLAYSGGLDTSVILKWLCEKGFDVI-AYVANVGQKD---------DFVAIKEKALKTGASKVYVEDLRREFVTDYIFTALLGNAMYEGRYLLGTAIARPLIAKRQV-EIAEKEGAQYVA---HGATGKGNDQVRFELTYAALNPNLKVIS--------PW-----KDP-EF-LAKFKTDLINYAM----------EKGIPIKVS------------KKRPYSEDENLMHISHEAGKLEDPAHIPDEDVFTWTVSPKDAPDEETLLEIHFENGIPVKVVNLKDGTEKTDPLELFEYLNE-VGAKNGVG-----------------------------------------------------------------------------------------------------------------------------*

C;template; advanced alignment combination (original info = C;cover size:249; local alignment length=249 (original info = 1GPMA	501	231	3e-61	258	0.2	0.34	0.18))
>P1;1GPMA
structureX:1GPMA:261: :270: : : : : 
-----------------------------------------------GLLRLNEAEQ------------------------------------------------------------------------------------------------------------------------------------------------------------------------------------------------------------------------------------------------------------------------------------------------------------------------------------------------------------------------------------------------*

C;query_length:373 num_of_temps:1 cover_ratio:0.66 cover:246 not_cover:127
>P1;T0316
 : : : : : : : : : 
MSDNSKTRVVVGMSGGVDSSVTALLLKEQGYDVIGIFMKNWDDTDENGVCTATEDYKDVVAVADQIGI-PYYSVNFEKEYW-DRVFEYFL-AEYRAGRTPNPDVMCNKEIKFKAFLDYAITLGADYVAT-GHYARVARDEDGTVHM--------LRGVD--------NG-----KDQTYF-LSQLSQEQLQKTM----------FPLGHLEKP------------EVRRLAEEAGL-----------STAKKKDSTGICFIGEKNFKNFLSNYLPA--QPGRMMTV----DGRDMG-EHAGLMYYT--IGQRGGLGIGGQHGGDNAPWFVVGKDLSKNILYVGQGFYHDSLMSTSLEASQVHFTREMPEEFTLECTAKFRYRQPDSKVTVHVKGEKTEVIFAEPQRAITPGQAVVFYDGEECLGGGLIDNAYRDGQVCQYI*
