# Supplementary material for: A multi-template combination algorithm for protein comparative modeling
Source: BMC Struct Biol. 2008 Mar 17;8:18. doi: 10.1186/1472-6807-8-18 (PMC2311309; doi:10.1186/1472-6807-8-18)
Supplement: Additional file 2 — The compressed file of supplemental materials. The file can be decompressed by winzip on Windows or by tar xzf on Linux. The file includes query-template alignments of both the single-template approach and the multi-template approach that were used to generate the structure models for the CASP7 comparative modeling targets. [file 1472-6807-8-18-S2.gz › supplement/T0288_cm.pir]

C;cover size:84; local alignment length=84 (original info = 1Z87A	263	106	1e-24	84	0.26	0.45	0)
>P1;1Z87A
structureX:1Z87A: 76: : 159: : : : : 
-LQRRRVTVRKADAGGLGISIKGG--REN-----KMP---ILISKIFKGLAADQTEALFVGDAILSVNGEDLSSATHDEAVQALKKTGKEVVLEV---------*

C;cover size:85; local alignment length=85 (original info = 1Z87A	263	105	5e-24	85	0.25	0.44	0)
>P1;1Z87A1
structureX:1Z87A: 76: : 160: : : : : 
-LQRRRVTVRKADAGGLGISIKGG--REN-----KMP---ILISKIFKGLAADQTEALFVGDAILSVNGEDLSSATHDEAVQALKKTGKEVVLEVK--------*

C;cover size:87; local alignment length=87 (original info = 2BYGA	98	101	5e-23	92	0.26	0.42	0.06)
>P1;2BYGA
structureX:2BYGA: 3: : 93: : : : : 
SMTVVEIKLFKGPKGL-GFSIAGG--VGNQHIPGDNS---IYVTKIIDGGAAQKDGRLQVGDRLLMVNNYSLEEVTHEEAVAILKNTSEVVYLKVG-K------*

C;cover size:89; local alignment length=89 (original info = 1UM7A	113	100	1e-22	90	0.26	0.46	0.03)
>P1;1UM7A
structureX:1UM7A: 15: : 102: : : : : 
--EPRKIILHKGSTG-LGFNIVGG---ED-----GEG---IFVSFILAGGPADLSGELRRGDRILSVNGVNLRNATHEQAAAALKRAGQSVTIVAQYRPEEY--*

C;cover size:88; local alignment length=88 (original info = 2BYGA	98	99.3	2e-22	93	0.24	0.41	0.06)
>P1;2BYGA1
structureX:2BYGA: 3: : 94: : : : : 
SMTVVEIKLFKGPKG-LGFSIAGG--VGNQHIPGDNS---IYVTKIIDGGAAQKDGRLQVGDRLLMVNNYSLEEVTHEEAVAILKNTSEVVYLKVG-KP-----*

C;cover size:87; local alignment length=87 (original info = 2FE5A	94	99.4	3e-22	92	0.27	0.43	0.06)
>P1;2FE5A
structureX:2FE5A: 1: : 91: : : : : 
SMTIMEVNLLKGPKGL-GFSIAGGIGNQH-----IPGDNSIYITKIIEGGAAQKDGRLQIGDRLLAVNNTNLQDVRHEEAVASLKNTSDMVYLKVA-K------*

C;cover size:85; local alignment length=85 (original info = 1QAVA	90	98.6	5e-22	85	0.27	0.45	0)
>P1;1QAVA
structureX:1QAVA: 2: : 86: : : : : 
SLQRRRVTVRKADAGGLGISIKGG--REN-----KMP---ILISKIFKGLAADQTEALFVGDAILSVNGEDLSSATHDEAVQALKKTGKEVVLEV---------*

C;cover size:88; local alignment length=88 (original info = 2FE5A	94	98.2	6e-22	93	0.23	0.39	0.06)
>P1;2FE5A1
structureX:2FE5A: 1: : 92: : : : : 
SMTIMEVNLLKGPKG-LGFSIAGG--IGNQHIPGDNS---IYITKIIEGGAAQKDGRLQIGDRLLAVNNTNLQDVRHEEAVASLKNTSDMVYLKVA-KP-----*

C;cover size:86; local alignment length=86 (original info = 1QAVA	90	98.1	6e-22	86	0.26	0.45	0)
>P1;1QAVA1
structureX:1QAVA: 2: : 87: : : : : 
SLQRRRVTVRKADAGGLGISIKGG--REN-----KMP---ILISKIFKGLAADQTEALFVGDAILSVNGEDLSSATHDEAVQALKKTGKEVVLEVK--------*

C;cover size:87; local alignment length=87 (original info = 1IU0A	91	97.4	1e-21	92	0.22	0.42	0.06)
>P1;1IU0A
structureX:1IU0A: 1: : 91: : : : : 
-MEYEEITLERGNSG-LGFSIAGG--TDNPHIGDDPS---IFITKIIPGGAAAQDGRLRVNDSILFVNEVDVREVTHSAAVEALKEAGSIVRLYVM-RR-----*

C;cover size:89; local alignment length=89 (original info = 1TP5A	115	97.0	1e-21	90	0.24	0.46	0.03)
>P1;1TP5A
structureX:1TP5A: 10: : 97: : : : : 
--EPRRIVIHRGSTG-LGFNIVGG---ED-----GEG---IFISFILAGGPADLSGELRKGDQILSVNGVDLRNASHEQAAIALKNAGQTVTIIAQYKPEEY--*

C;cover size:89; local alignment length=89 (original info = 1BE9A	115	97.0	1e-21	90	0.24	0.46	0.03)
>P1;1BE9A
structureX:1BE9A: 10: : 97: : : : : 
--EPRRIVIHRGSTG-LGFNIIGG---ED-----GEG---IFISFILAGGPADLSGELRKGDQILSVNGVDLRNASHEQAAIALKNAGQTVTIIAQYKPEEY--*

C;cover size:81; local alignment length=81 (original info = 1Z86A	87	96.3	2e-21	81	0.27	0.45	0)
>P1;1Z86A
structureX:1Z86A: 2: : 82: : : : : 
----RRVTVRKADAGGLGISIKGG--REN-----KMP---ILISKIFKGLAADQTEALFVGDAILSVNGEDLSSATHDEAVQALKKTGKEVVLEV---------*

C;cover size:81; local alignment length=81 (original info = 2PDZA	86	96.3	2e-21	81	0.27	0.45	0)
>P1;2PDZA
structureX:2PDZA: 2: : 82: : : : : 
----RRVTVRKADAGGLGISIKGG--REN-----KMP---ILISKIFKGLAADQTEALFVGDAILSVNGEDLSSATHDEAVQALKKTGKEVVLEV---------*

C;cover size:80; local alignment length=80 (original info = 2FNEB	100	96.3	2e-21	83	0.33	0.51	0.04)
>P1;2FNEB
structureX:2FNEB: 11: : 92: : : : : 
-----SITLERGPDGL-GFSIVGG--YGSPHG--DLP---IYVKTVFAKGAASEDGRLKRGDQIIAVNGQSLEGVTHEEAVAILKRTKGTVTLMV---------*

C;cover size:81; local alignment length=81 (original info = 2FNEC	104	96.6	2e-21	84	0.32	0.51	0.04)
>P1;2FNEC
structureX:2FNEC: 14: : 96: : : : : 
----KSITLERGPDG-LGFSIVGG--YGSPHG--DLP---IYVKTVFAKGAASEDGRLKRGDQIIAVNGQSLEGVTHEEAVAILKRTKGTVTLMV---------*

C;cover size:81; local alignment length=81 (original info = 2FNEB	100	96.6	2e-21	84	0.32	0.51	0.04)
>P1;2FNEB1
structureX:2FNEB: 10: : 92: : : : : 
----KSITLERGPDG-LGFSIVGG--YGSPHG--DLP---IYVKTVFAKGAASEDGRLKRGDQIIAVNGQSLEGVTHEEAVAILKRTKGTVTLMV---------*

C;cover size:87; local alignment length=87 (original info = 1KEFA	93	96.6	2e-21	92	0.21	0.42	0.06)
>P1;1KEFA
structureX:1KEFA: 1: : 91: : : : : 
--EYEEITLERGNSG-LGFSIAGG--TDNPHIGDDPS---IFITKIIPGGAAAQDGRLRVNDSILFVNEVDVREVTHSAAVEALKEAGSIVRLYVM-RRK----*

C;cover size:89; local alignment length=89 (original info = 1ZOKA	93	96.2	2e-21	94	0.2	0.42	0.06)
>P1;1ZOKA
structureX:1ZOKA: 1: : 93: : : : : 
--EYEEITLERGNSG-LGFSIAGG--TDNPHIGDDSS---IFITKIITGGAAAQDGRLRVNDCILRVNEADVRDVTHSKAVEALKEAGSIVRLYVK-RRKAF--*

C;cover size:89; local alignment length=89 (original info = 1TQ3A	110	96.6	2e-21	90	0.24	0.46	0.03)
>P1;1TQ3A
structureX:1TQ3A: 5: : 92: : : : : 
--EPRRIVIHRGSTG-LGFNIVGG---ED-----GEG---IFISFILAGGPADLSGELRKGDQILSVNGVDLRNASHEQAAIALKNAGQTVTIIAQYKPEEY--*

C;cover size:89; local alignment length=89 (original info = 1BFEA	110	96.6	2e-21	90	0.24	0.46	0.03)
>P1;1BFEA
structureX:1BFEA: 5: : 92: : : : : 
--EPRRIVIHRGSTG-LGFNIIGG---ED-----GEG---IFISFILAGGPADLSGELRKGDQILSVNGVDLRNASHEQAAIALKNAGQTVTIIAQYKPEEY--*

C;cover size:82; local alignment length=82 (original info = 1Z86A	87	95.8	3e-21	82	0.26	0.45	0)
>P1;1Z86A1
structureX:1Z86A: 2: : 83: : : : : 
----RRVTVRKADAGGLGISIKGG--REN-----KMP---ILISKIFKGLAADQTEALFVGDAILSVNGEDLSSATHDEAVQALKKTGKEVVLEVK--------*

C;cover size:82; local alignment length=82 (original info = 2PDZA	86	95.5	3e-21	82	0.26	0.45	0)
>P1;2PDZA1
structureX:2PDZA: 2: : 83: : : : : 
----RRVTVRKADAGGLGISIKGG--REN-----KMP---ILISKIFKGLAADQTEALFVGDAILSVNGEDLSSATHDEAVQALKKTGKEVVLEVK--------*

C;cover size:85; local alignment length=85 (original info = 2FCFA	89	95.1	5e-21	85	0.29	0.52	0.05)
>P1;2FCFA
structureX:2FCFA: 2: : 81: : : : : 
SMQPRRVELWREPKSL-GISIVGG--R---------G---IFIKHVLEDSPAGKNGTLKPGDRIVEVDGMDLRDASHEQAVEAIRKAGNPVVFMV---------*

C;cover size:81; local alignment length=81 (original info = 2FNEA	95	94.7	6e-21	84	0.32	0.51	0.04)
>P1;2FNEA
structureX:2FNEA: 5: : 87: : : : : 
----KSITLERGPDG-LGFSIVGG--YGSPHG--DLP---IYVKTVFAKGAASEDGRLKRGDQIIAVNGQSLEGVTHEEAVAILKRTKGTVTLMV---------*

C;cover size:86; local alignment length=86 (original info = 2FCFA	89	93.9	1e-20	86	0.27	0.52	0.05)
>P1;2FCFA1
structureX:2FCFA: 2: : 82: : : : : 
SMQPRRVELWREPKS-LGISIVGG--R---------G---IFIKHVLEDSPAGKNGTLKPGDRIVEVDGMDLRDASHEQAVEAIRKAGNPVVFMVQ--------*

C;cover size:86; local alignment length=86 (original info = 1WFVA	103	93.5	1e-20	86	0.26	0.5	0.01)
>P1;1WFVA
structureX:1WFVA: 11: : 95: : : : : 
--DYFTVDMEKGAKG-FGFSIRGG--REY-----KMD---LYVLRLAEDGPAIRNGRMRVGDQIIEINGESTRDMTHARAIELIKSGGRRVRLLLK-RG-----*

C;query_length:93 num_of_temps:1 cover_ratio:0.9 cover:84 not_cover:9
>P1;T0288
 : : : : : : : : : 
SMVPGKVTLQKDAQNLIGISIGGG--AQY-----CPC---LYIVQVFDNTPAALDGTVAAGDEITGVNGRSIKGKTKVEVAKMIQEVKGEVTIHYN-KLQYYKV*
