# Supplementary material for: A multi-template combination algorithm for protein comparative modeling
Source: BMC Struct Biol. 2008 Mar 17;8:18. doi: 10.1186/1472-6807-8-18 (PMC2311309; doi:10.1186/1472-6807-8-18)
Supplement: Additional file 2 — The compressed file of supplemental materials. The file can be decompressed by winzip on Windows or by tar xzf on Linux. The file includes query-template alignments of both the single-template approach and the multi-template approach that were used to generate the structure models for the CASP7 comparative modeling targets. [file 1472-6807-8-18-S2.gz › supplement/T0286_cm.pir]

C;cover size:192; local alignment length=192 (original info = 1U8UA	178	235	1e-62	196	0.15	0.3	0.12)
>P1;1U8UA
structureX:1U8UA: 4: : 178: : : : : 
-------LLILGDSLSAGYRMSASAAWPALL-NDKWQS---KTSVV--------------NASISGDTSQQGLARL-PALLKQHQPRWVLVELGGNDGLRGFQPQQTEQTLRQILQDVKAANAEPLLMQIRLP--A---NYGRRYNEAFSAIYPKLAK--EFDVPLLP---FFMEEV--Y---LKPQW--------MQDDGIHPNRDAQPFIADWMAKQLQPLV------*

C;cover size:192; local alignment length=192 (original info = 1IVNA	178	234	2e-62	196	0.15	0.31	0.13)
>P1;1IVNA
structureX:1IVNA: 4: : 177: : : : : 
-------LLILGDSLSAGYRMSASAAWPALL-NDKWS----KTSVV--------------NASISGDTSQQGLARL-PALLKQHQPRWVLVELGGNDGLRGFQPQQTEQTLRQILQDVKAANAEPLLMQIRLP--A---NYGRRYNEAFSAIYPKLAK--EFDVPLLP---FFMEEV--Y---LKPQW--------MQDDGIHPNRDAQPFIADWMAKQLQPLV------*

C;cover size:192; local alignment length=192 (original info = 1JRLA	178	234	2e-62	196	0.15	0.31	0.13)
>P1;1JRLA
structureX:1JRLA: 4: : 177: : : : : 
-------LLILGDSLSAGYRMSASAAWPALL-NDKWS----KTSVV--------------NASISGDTSQQGLARL-PALLKQHQPRWVLVELGGNDGLRGFQPQQTEQTLRQILQDVKAANAEPLLMQIRPP--A---NYGRRYNEAFSAIYPKLAK--EFDVPLLP---FFMEEV--Y---LKPQW--------MQDDGIHPNRDAQPFIADWMAKQLQPLV------*

C;cover size:194; local alignment length=194 (original info = 1YZFA	195	230	3e-61	202	0.18	0.35	0.1)
>P1;1YZFA
structureX:1YZFA: 3: : 191: : : : : 
------KIVLFGDSITAGYLDEAVSPVLVDLVKRDIAAMGLEEVAV-------------INAGMPGDTTEDGLKRL-NKEVLIEKPDEVVIFFGANDASLDRNITVAT--FRENLETMIHEIGSEKVILITPPYAD---SGRRP--ERPQTRIKELVKVAQEVGAAHN---LPVIDL--YKAMTVYPGT--DE--FLQADGLHFSQVGYELLGALIVREIKGRLK-----*

C;cover size:192; local alignment length=192 (original info = 1J00A	176	227	3e-60	196	0.14	0.3	0.13)
>P1;1J00A
structureX:1J00A: 4: : 176: : : : : 
-------LLILGD-LSAGYRMSASAAWPALL-NDKWS----KTSVV--------------NASISGDTSQQGLARL-PALLKQHQPRWVLVELGGNDGLRGFQPQQTEQTLRQILQDVKAANAEPLLMQIRLP--A---NYGRRYNEAFSAIYPKLAK--EFDVPLLP---FFMEEV--Y---LKPQW--------MQDDGIHPNRDAQPFIADWMAKQLQPLV------*

C;cover size:145; local alignment length=145 (original info = 1FXWA	211	211	1e-55	154	0.18	0.35	0.06)
>P1;1FXWA
structureX:1FXWA: 59: : 211: : : : : 
------------------------------------------------------SPLHALNFGIGGDSTQHVLWRLENGELEHIRPKIVVVWVGTNNHGHTAEQVTGG--IKAIVQLVNERQPQARVVVLGLL--PRGQHPNPL--REKNRRVNELVR--A-ALAGHPRAHFLDADP--G---FVHSDG--TISHHDMYDYLHLSRLGYTPVCRALHSLLLRL-------*

C;cover size:147; local alignment length=147 (original info = 1VYHA	218	207	2e-54	155	0.21	0.38	0.05)
>P1;1VYHA
structureX:1VYHA: 59: : 213: : : : : 
------------------------------------------------------SPLHALNFGIGGDTTRHVLWRLKNGELENIKPKVIVVWVGTNNHENTAEEVAGG--IEAIVQLINTRQPQAKIIVLGLL--PRGEKPNPL--RQKNAKVNQLLK--VSLPKLAN---VQLLDTDGG---FVHSDGAISC--HDMFDFLHLTGGGYAKICKPLHELIMQLLE-----*

C;cover size:146; local alignment length=146 (original info = 1FXWF	212	205	6e-54	154	0.21	0.38	0.05)
>P1;1FXWF
structureX:1FXWF: 59: : 212: : : : : 
------------------------------------------------------SPLHALNFGIGGDTTRHVLWRLKNGELENIKPKVIVVWVGTNNHENTAEEVAGG--IEAIVQLINTRQPQAKIIVLGLL--PRGEKPNPL--RQKNAKVNQLLK--VSLPKLAN---VQLLDTDGG---FVHSDGAISC--HDMFDFLHLTGGGYAKICKPLHELIMQLL------*

C;cover size:137; local alignment length=137 (original info = 1BWPA	212	203	4e-53	146	0.19	0.35	0.06)
>P1;1BWPA
structureX:1BWPA: 59: : 203: : : : : 
------------------------------------------------------SPLHALNFGIGGDSTQHVLWRLENGELEHIRPKIVVVWVGTNNHGHTAEQVTGG--IKAIVQLVNERQPQARVVVLGLL--PRGQHPNPL--REKNRRVNELVR--A-ALAGHPRAHFLDADP--G---FVHSDG--TISHHDMYDYLHLSRLGYTPVCRA---------------*

C;cover size:137; local alignment length=137 (original info = 1WABA	212	203	4e-53	146	0.19	0.35	0.06)
>P1;1WABA
structureX:1WABA: 59: : 203: : : : : 
------------------------------------------------------SPLHALNFGIGGDSTQHVLWRLENGELEHIRPKIVVVWVGTNNHGHTAEQVTGG--IKAIVQLVNERQPQARVVVLGLL--PRGQHPNPL--REKNRRVNELVR--A-ALAGHPRAHFLDADP--G---FVHSDG--TISHHDMYDYLHLSRLGYTPVCRA---------------*

C;cover size:137; local alignment length=137 (original info = 1ES9A	212	203	4e-53	146	0.19	0.35	0.06)
>P1;1ES9A
structureX:1ES9A: 59: : 203: : : : : 
------------------------------------------------------SPLHALNFGIGGDSTQHVLWRLENGELEHIRPKIVVVWVGTNNHGHTAEQVTGG--IKAIVQLVNERQPQARVVVLGLL--PRGQHPNPL--REKNRRVNELVR--A-ALAGHPRAHFLDADP--G---FVHSDG--TISHHDMYDYLHLSRLGYTPVCRA---------------*

C;query_length:205 num_of_temps:1 cover_ratio:0.94 cover:192 not_cover:13
>P1;T0286
 : : : : : : : : : 
MASKTIKIMPVGDSCTEGMGGGEMGSYRTEL-YRLLTQAGLSIDFVGSQRSGPSSLPDKDHEGHSGWTIPQIASNI-NNWLNTHNPDVVFLWIGGNDLLLNGNLNATG--LSNLIDQIFTVKPNVTLFVADYY--P---WPEAI--KQYNAVIPGIVQ--QKANAGKK---VYFVKL--S---EIQFDR--NT--DISWDGLHLSEIGYKKIANIWYKYTIDILRALAGE*
