# Supplementary material for: A multi-template combination algorithm for protein comparative modeling
Source: BMC Struct Biol. 2008 Mar 17;8:18. doi: 10.1186/1472-6807-8-18 (PMC2311309; doi:10.1186/1472-6807-8-18)
Supplement: Additional file 2 — The compressed file of supplemental materials. The file can be decompressed by winzip on Windows or by tar xzf on Linux. The file includes query-template alignments of both the single-template approach and the multi-template approach that were used to generate the structure models for the CASP7 comparative modeling targets. [file 1472-6807-8-18-S2.gz › supplement/T0292_single.pir]

C;cover size:268; local alignment length=268 (original info = 1ZMWB	302	319	5e-88	269	0.29	0.49	0.1)
>P1;1ZMWB
structureX:1ZMWB: 3: : 245: : : : : 
--IGNYRLLKTIGKGNFAKVKLARHILTGKEVAVKIIDKTQLNSSSLQKLFREVRIMKVLNHPNIVKLFEVI--ETEKTLYLVMEYASGGEVFDYLVAHGRMK----EKEARAKFRQIVSAVQYCHQKF-----IVHRDLKAENLLLDADMN---IKIA--------------LDAFCGAPPYAAPELFQG-KKY-DGPEVDVWSLGVILYTLVSGSLPFDGQNLKELRERVLR--GKY----R-----------------I----------P--FY-------------MS----------------------------T---DCENLLKKFLILNPSKRGTLEQIMKDRWMN-------*

C;query_length:277 num_of_temps:1 cover_ratio:0.97 cover:268 not_cover:9
>P1;T0292
 : : : : : : : : : 
SRAEDYEVLYTIGTGSYGRCQKIRRKSDGKILVWKELDYGSMTEAEKQMLVSEVNLLRELKHPNIVRYYDRIIDRTNTTLYIVMEYCEGGDLASVITKGTKERQYLDEEFVLRVMTQLTLALKECHRRSDGGHTVLHRDLKPANVFLDGKQN---VKLGDFGLARILNHDTSFAKAFVGTPYYMSPEQMNR-MSY-N-EKSDIWSLGCLLYELCALMPPFTAFSQKELAGKIRE--GKF---RR-----------------I----------P--YR-------------YS----------------------------D---ELNEIITRMLNLKDYHRPSVEEILENPLILEHHHHHH*
