# Supplementary material for: A multi-template combination algorithm for protein comparative modeling
Source: BMC Struct Biol. 2008 Mar 17;8:18. doi: 10.1186/1472-6807-8-18 (PMC2311309; doi:10.1186/1472-6807-8-18)
Supplement: Additional file 2 — The compressed file of supplemental materials. The file can be decompressed by winzip on Windows or by tar xzf on Linux. The file includes query-template alignments of both the single-template approach and the multi-template approach that were used to generate the structure models for the CASP7 comparative modeling targets. [file 1472-6807-8-18-S2.gz › supplement/T0333_cm.pir]

C;cover size:375; local alignment length=375 (original info = 1IIRA	382	349	1e-96	409	0.17	0.28	0.15)
>P1;1IIRA
structureX:1IIRA: 3: : 380: : : : : 
VLLATCGSRGDTEPLVALAVRVRDLGADVRMCAPPDC--AE-RLAEVGVPHVPVGPRAKPLTAEDVRRF--------TTEAIATQFDEIPAAAEGCAAVVTTGLLAA----------------AIGV-RSV---AEKLGIPYFY-------------------------------------AFHCPSYVPSPYYPPPPIDIPAQWERNNQSAYQRYGGLLNSHRDAIGLPPVEDIFTFGYT------------DHPWVAADPVLAPLQPTDLDAVQTGAWILPDERPLS-PELAAFLDAGPPP-VYLGFGA------PADAVRVAIDAIRAHGRRVILSRGWADL-VLP-------DDGADCFAIGEV-NHQVLFGRVAAVIHHGGAGTTHVAARAGAPQI----LLPQ-MADQPYYAGRVAELGVGVAHDGPIPTF--DSLSAALATALT-PETHARATAVAGTIRT---DGAAVAARLLLDAVS-*

C;cover size:375; local alignment length=375 (original info = 1PN3A	391	331	2e-91	412	0.16	0.28	0.15)
>P1;1PN3A
structureX:1PN3A: 3: : 388: : : : : 
VLITGCGSRGDTEPLVALAARLRELGADARMCLPPDY--VE-RCAEVGVPMVPVG-----------------RAVRAGAREPGELPPGAAEVVTEVVAEWFDKVPAAIEGC--DAVV--TTGLLPAA-VAVRSMAEKLGIPY----------------------------------------RY----------------TVLSPDHLPSEQSQAERDMYNQGADRLFGDAVNSHRASIGLPPVEHLYDYGYTDQPWLAADPVLSPLRPTDLGTVQTGAWILPDERPLSAELEA-FLAAGSTP-VYVGFGSSSRPAT-ADAAKMAIKAVRASGRRIVLSRGWADL-VLP-------DDGADCFVVGEV-NLQELFGRVAAAIHHDSAGTTLLAMRAGIPQIVVRRVVDN-VVEQAYHADRVAELGVGVAVDGPVPTI--DSLSAALDTALA-PEIRARATTVADTIR-A--DGTTVAAQLLFDAVS-*

C;cover size:375; local alignment length=375 (original info = 1PN3B	384	331	3e-91	408	0.16	0.27	0.15)
>P1;1PN3B
structureX:1PN3B: 3: : 381: : : : : 
VLITGCGSRGDTEPLVALAARLRELGADARMCLPPDY--VE-RCAEVGVPMVPVG-----------------RAVRAGAREPGELPPGAAEVVTEVVAEWFDKVPAAIEGC--DAVV--TTGLLPAA-VAVRSMAEKLGIPY----------------------------------------RY----------------TVLSPDHLPSEQSQAERDMYNQGADRLFGDAVNSHRASIGLPPVEHLYDYGYTDQPWLAADPVLSPLRPTDLGTVQTGAWILPDERPLSAELEA-FLAAGSTP-VYVGFGSSSRPAT-ADAAKMAIKAVRASGRRIVLSRGWADL-VLP-------DDGADCFVVGEV-NLQELFGRVAAAIHHDSAGTTLLAMRAGIPQI----VVRR-VA---YHADRVAELGVGVAVDGPVPTI--DSLSAALDTALA-PEIRARATTVADTIR-A--DGTTVAAQLLFDAVS-*

C;cover size:375; local alignment length=375 (original info = 1PNVA	382	330	5e-91	408	0.16	0.27	0.15)
>P1;1PNVA
structureX:1PNVA: 3: : 380: : : : : 
VLITGCGSRGDTEPLVALAARLRELGADARMCLPPDY--VE-RCAEVGVPMVPVG-----------------RAVRAGAREPGELPPGAAEVVTEVVAEWFDKVPAAIEGC--DAVV--TTGLLPAA-VAVRSMAEKLGIPY----------------------------------------RY----------------TVLSPDHLPSEQSQAERDMYNQGADRLFGDAVNSHRASIGLPPVEHLYDYGYTDQPWLAADPVLSPLRPTDLGTVQTGAWILPDERPLSAELEA-FLAAGSTP-VYVGFGSSSRPAT-ADAAKMAIKAVRASGRRIVLSRGWADL-VLP-------DDGADCFVVGEV-NLQELFGRVAAAIHHDSAGTTLLAMRAGIPQI----VVRR-V----YHADRVAELGVGVAVDGPVPTI--DSLSAALDTALA-PEIRARATTVADTIR-A--DGTTVAAQLLFDAVS-*

C;cover size:375; local alignment length=375 (original info = 1F0KA	351	325	1e-89	392	0.15	0.29	0.16)
>P1;1F0KA
structureX:1F0KA: 3: : 348: : : : : 
LMVMAGGTGGHVFPGLAVAHHLMAQGWQVRWLGTADRMEAD-LVPKHGIEI------------------DFIRISGLRGKGIKALIAAPLRIFNA-----WRQARAIMKAYKPDVVLGMGGYVSGPG-GLA---AWSLGIPVVL-------------------------------------H---------------------EQNGIAGLTNKWLAKIATKVMQAF--------------------------PGAF-------PNAEVVGNPVRTDVLALP------L-PQQR-LAGREGPVRVLVVGGSQGARILN----QTMPQVAAKLGDSVTIWHQSGKGSQQSVEQAYAEAGQPQHKVTEFIDDMAAAYAWADVVVCRSGALTVSEIAAAGLPAL----FVPFQHKDRQQYWNALPLEKAGAAKI--IEQP--QLSVDAVANTLAGWS-RETLLTMAERARAASIPDATERVANEVSRVA-*

C;cover size:375; local alignment length=375 (original info = 1NLMA	350	325	1e-89	392	0.15	0.29	0.16)
>P1;1NLMA
structureX:1NLMA: 3: : 348: : : : : 
LMVMAGGTGGHVFPGLAVAHHLMAQGWQVRWLGTADRMEAD-LVPKHGIEI------------------DFIRISGLRGKGIKALIAAPLRIFNA-----WRQARAIMKAYKPDVVLGMGGYVSGPG-GLA---AWSLGIPVVL-------------------------------------H---------------------EQNGIAGLTNKWLAKIATKVMQAF--------------------------PGAF-------PNAEVVGNPVRTDVLALP------L-PQQR-LAGREGPVRVLVVGGSQGARILN----QTMPQVAAKLGDSVTIWHQSGKGSQQSVEQAYAEAGQPQHKVTEFIDDMAAAYAWADVVVCRSGALTVSEIAAAGLPAL----FVPFQHKDRQQYWNALPLEKAGAAKI--IEQP--QLSVDAVANTLAGWS-RETLLTMAERARAASIPDATERVANEVSRVA-*

C;cover size:361; local alignment length=361 (original info = 1RRVA	401	322	1e-88	403	0.15	0.26	0.14)
>P1;1RRVA
structureX:1RRVA: 3: : 387: : : : : 
VLLSVCGTRGDVEIGVALADRLKALGVQTRMCAPPA---AEERLAEVGVPHVPVGLPQHMMLQE---------------GMPPPPPEEEQRLAAMTVEMQFDAVPGAAEGCAAVVAV--GDLAAATGVRSV---AEKLGLPFFYSVPSPVYLASPHLPPAYDEPTTPGVTDIRVLWEERAARFA----------------DRYGPTLNRRRAEIGLPPVEDVFGYGHG-------------------------ERPLLAADPVLAPLQPDVDAVQTGAWLLSDERPLPP-ELEA-FLAAGSPP-VHIGFGSSSGRGI-ADAAKVAVEAIRAQGRRVILSRGWTEL-VLP-------DDRDDCFAIDEV-NFQALFRRVAAVIHHGSAGTEHVATRAGVPQL----VIPR-NTDQPYFAGRVAALGIGVAHD--GPTPTFESLSAALTTVLA-PETRARAEAVAGMVLTD--G---------------*

C;cover size:361; local alignment length=361 (original info = 1RRVB	400	322	1e-88	403	0.15	0.26	0.14)
>P1;1RRVB
structureX:1RRVB: 3: : 387: : : : : 
VLLSVCGTRGDVEIGVALADRLKALGVQTRMCAPPA---AEERLAEVGVPHVPVGLPQHMMLQE---------------GMPPPPPEEEQRLAAMTVEMQFDAVPGAAEGCAAVVAV--GDLAAATGVRSV---AEKLGLPFFYSVPSPVYLASPHLPPAYDEPTTPGVTDIRVLWEERAARFA----------------DRYGPTLNRRRAEIGLPPVEDVFGYGHG-------------------------ERPLLAADPVLAPLQPDVDAVQTGAWLLSDERPLPP-ELEA-FLAAGSPP-VHIGFGSSSGRGI-ADAAKVAVEAIRAQGRRVILSRGWTEL-VLP-------DDRDDCFAIDEV-NFQALFRRVAAVIHHGSAGTEHVATRAGVPQL----VIPR-NTDQPYFAGRVAALGIGVAHD--GPTPTFESLSAALTTVLA-PETRARAEAVAGMVLTD--G---------------*

C;query_length:376 num_of_temps:1 cover_ratio:1 cover:375 not_cover:1
>P1;T0333
 : : : : : : : : : 
MLFVSSPGIGHLFPLIQLAWGFRTAGHDVLIAVAEH---AD-RAAAAGLEVVDVAPDYSAVKVFEQVAKDNPRFAETVATRPAIDLEEWGVQIAAVNRPLVDGTMALVDDYRPDLVV--YEQGATVG-LLA---ADRAGVPAVQ-------------------------------------RNQ----------------SAWRTRGMHRSIASFLTDLMDKHQVSL--------------------------PEPVATIESFPPSLLLEAEPEGWFMRWVPYGGGAVL-GDRL-PPVPARPE-VAITMGTIELQAFGIGAVEPIIAAAGEVDADFVLALGDLDISPLG-------TLPRNVRAVGWT-PLHTLLRTCTAVVHHGGGGTVMTAIDAGIPQL----LAPD-PRDQFQHTAREAVSRRGIGLV--STSD--KVDADLLRRLIGDESLRTAAREVREEMVAL--PTPAETVRRIVERISG*
