# Supplementary material for: A multi-template combination algorithm for protein comparative modeling
Source: BMC Struct Biol. 2008 Mar 17;8:18. doi: 10.1186/1472-6807-8-18 (PMC2311309; doi:10.1186/1472-6807-8-18)
Supplement: Additional file 2 — The compressed file of supplemental materials. The file can be decompressed by winzip on Windows or by tar xzf on Linux. The file includes query-template alignments of both the single-template approach and the multi-template approach that were used to generate the structure models for the CASP7 comparative modeling targets. [file 1472-6807-8-18-S2.gz › supplement/T0294_cm.pir]

C;cover size:308; local alignment length=308 (original info = 2G76B	301	386	e-108	308	0.28	0.5	0.03)
>P1;2G76B
structureX:2G76B: 2: : 299: : : : : 
-------KVLISDSLD-PCCRKILQDGG-----LQVVEKQNLSKEELIAELQDCEGLI--VRSATKVTADVINA-A-E-KLQVVGRAGTGVDNVDLEAATRKGILVMNTPNGNSLSAAELTCGMIMCLARQIPQATASMKDGKW----ERKK---FMGTELNGKTLGILGLGRIGREVATRMQSFGMKTIGYDP-IISPEVSASFGVQQ-LP-LEEIWPLCDFITVHTPLLPSTTGLLNDNTFAQCKKGVRVVNCARGGIVDEGALLRALQSGQCAGAALDVFTEE-------------P-----PRDR-ALVDHENVISCPHLGASTKEAQSRCGEEIAVQFVD----------------*

C;cover size:308; local alignment length=308 (original info = 2G76A	302	386	e-108	308	0.28	0.5	0.03)
>P1;2G76A
structureX:2G76A: 3: : 300: : : : : 
-------KVLISDSLD-PCCRKILQDGG-----LQVVEKQNLSKEELIAELQDCEGLI--VRSATKVTADVINA-A-E-KLQVVGRAGTGVDNVDLEAATRKGILVMNTPNGNSLSAAELTCGMIMCLARQIPQATASMKDGKW----ERKK---FMGTELNGKTLGILGLGRIGREVATRMQSFGMKTIGYDP-IISPEVSASFGVQQ-LP-LEEIWPLCDFITVHTPLLPSTTGLLNDNTFAQCKKGVRVVNCARGGIVDEGALLRALQSGQCAGAALDVFTEE-------------P-----PRDR-ALVDHENVISCPHLGASTKEAQSRCGEEIAVQFVD----------------*

C;cover size:307; local alignment length=307 (original info = 2GSDA	399	381	e-106	310	0.23	0.4	0.01)
>P1;2GSDA
structureX:2GSDA: 58: : 364: : : : : 
-------------------GLRKYLESQG-HELVVTSSKDG-PDSELEKHLHDAEVIISQPFWPAYLTAERIAK-A-P-KLKLALTAGIGSDHVDLQAAIDNNITVAEVTYCNSNSVAEHVVMMVLGLVRNYIPSHDWARNGGW----NI-ADCVARSYDVEGMHVGTVAAGRIGLRVLRLLAPFDMHLHYTDRHRLPEAVEKELNLTWHAT-REDMYGACDVVTLNCPLHPETEHMINDETLKLFKRGAYLVNTARGKLCDRDAIVRALESGRLAGYAGDVWFPQ-------------P----APNDH-PWRTMPHNGMTPHISGTSLSAQTRYAAGTREILECYFEGRPI---RDE---*

C;cover size:324; local alignment length=324 (original info = 1PSDA	404	380	e-106	328	0.25	0.4	0.03)
>P1;1PSDA
structureX:1PSDA: 2: : 320: : : : : 
---KDKIKFLLVEGVH-QKALESLRAAGY-TNIEFH--KGALDDEQLKESIRDAHFIG--LRSRTHLTEDVINA-A-E-KLVAIGCFCIGTNQVDLDAAAKRGIPVFNAPFSNTRSVAELVIGELLLLLRGVPEANAKAHRGVW----NKLAAGSF---EARGKKLGIIGYGHIGTQLGILAESLGMYVYFYDIENKLPLGNAT-QVQH-LS---DLLNMSDVVSLHVPENPSTKNMMGAKEISLMKPGSLLINASRGTVVDIPALCDALASKHLAGAAIDVFPTE-------------PATNSDPFTS-PLCEFDNVLLTPHIGGSTQEAQENIGLEVAGKLIKYSDNGST---LSAVN-*

C;cover size:306; local alignment length=306 (original info = 2NADA	391	378	e-105	309	0.25	0.4	0.02)
>P1;2NADA
structureX:2NADA: 60: : 364: : : : : 
--------------------RKYLESNGH-TLVVTSDKDGPDSV--FERELVDADVVISQPFWPAYLTPERIAK-A-K-NLKLALTAGIGSDHVDLQSAIDRNVTVAEVTYCNSISVAEHVVMMILSLVRNYLPSHEWARKGGW----NIADCVSH-AYDLEAMHVGTVAAGRIGLAVLRRLAPFDVHLHYTDRHRLPESVEKELNLTWHAT-REDMYPVCDVVTLNCPLHPETEHMINDETLKLFKRGAYIVNTARGKLCDRDAVARALESGRLAGYAGDVWFPQ-------------P----APKDH-PWRTMPYNGMTPHISGTTLTAQARYAAGTREILECFFEGRPI---RDE---*

C;cover size:306; local alignment length=306 (original info = 2NADB	383	378	e-105	309	0.25	0.4	0.02)
>P1;2NADB
structureX:2NADB: 60: : 364: : : : : 
--------------------RKYLESNGH-TLVVTSDKDGPDSV--FERELVDADVVISQPFWPAYLTPERIAK-A-K-NLKLALTAGIGSDHVDLQSAIDRNVTVAEVTYCNSISVAEHVVMMILSLVRNYLPSHEWARKGGW----NIADCVSH-AYDLEAMHVGTVAAGRIGLAVLRRLAPFDVHLHYTDRHRLPESVEKELNLTWHAT-REDMYPVCDVVTLNCPLHPETEHMINDETLKLFKRGAYIVNTARGKLCDRDAVARALESGRLAGYAGDVWFPQ-------------P----APKDH-PWRTMPYNGMTPHISGTTLTAQARYAAGTREILECFFEGRPI---RDE---*

C;cover size:306; local alignment length=306 (original info = 2NACA	374	377	e-105	309	0.25	0.4	0.02)
>P1;2NACA
structureX:2NACA: 60: : 364: : : : : 
--------------------RKYLESNGH-TLVVTSDKDGPDSV--FERELVDADVVISQPFWPAYLTPERIAK-A-K-NLKLALTAGIGSDHVDLQSAIDRNVTVAEVTYCNSISVAEHVVMMILSLVRNYLPSHEWARKGGW----NIADCVSH-AYDLEAMHVGTVAAGRIGLAVLRRLAPFDVHLHYTDRHRLPESVEKELNLTWHAT-REDMYPVCDVVTLNCPLHPETEHMINDETLKLFKRGAYIVNTARGKLCDRDAVARALESGRLAGYAGDVWFPQ-------------P----APKDH-PWRTMPYNGMTPHISGTTLTAQARYAAGTREILECFFEGRPI---RDE---*

C;cover size:313; local alignment length=313 (original info = 1WWKA	304	378	e-105	313	0.32	0.49	0.02)
>P1;1WWKA
structureX:1WWKA: 1: : 304: : : : : 
------MKVLVAAPLH-EKAIQVLKDAG--LEVIYEEYP---DEDRLVELVKDVEAII--VRSKPKVTRRVIES-A-P-KLKVIARAGVGLDNIDVEAAKEKGIEVVNAPAASSRSVAELAVGLMFSVARKIAFADRKMREGVW----AKKEA---MGIELEGKTIGIIGFGRIGYQVAKIANALGMNILLYDPY-PNEERAKEVNGKF-VD-LETLLKESDVVTIHVPLVESTYHLINEERLKLMKKTAILINTSRGPVVDTNALVKALKEGWIAGAGLDVFEEE-------------P----LPKDH-PLTKFDNVVLTPHIGASTVEAQERAGVEVAEKVVKILKG------------*

C;cover size:311; local alignment length=311 (original info = 1WWKB	302	374	e-104	311	0.32	0.49	0.02)
>P1;1WWKB
structureX:1WWKB: 1: : 302: : : : : 
------MKVLVAAPLH-EKAIQVLKDAG--LEVIYEEYP---DEDRLVELVKDVEAII--VRSKPKVTRRVIES-A-P-KLKVIARAGVGLDNIDVEAAKEKGIEVVNAPAASSRSVAELAVGLMFSVARKIAFADRKMREGVW----AKKEA---MGIELEGKTIGIIGFGRIGYQVAKIANALGMNILLYDPY-PNEERAKEVNGKF-VD-LETLLKESDVVTIHVPLVESTYHLINEERLKLMKKTAILINTSRGPVVDTNALVKALKEGWIAGAGLDVFEEE-------------P----LPKDH-PLTKFDNVVLTPHIGASTVEAQERAGVEVAEKVVKIL--------------*

C;cover size:306; local alignment length=306 (original info = 2GUGB	368	372	e-103	309	0.25	0.4	0.02)
>P1;2GUGB
structureX:2GUGB: 60: : 363: : : : : 
--------------------RKYLESNGH-TLVVTSDKDGPDSV--FERELVDADVVISQPFWPAYLTPERIAK-A-K-NLKLALTAGIGSDHVDLQSAIDRNVTVAEVTYCNSISVAEHVVMMILSLVRNYLPSHEWARKGGW----NIADCVSH-AYDLEAMHVGTVAAGRIGLAVLRRLAPFDVHLHYTDRHRLPESVEKELNLTWHAT-REDMYPVCDVVTLNCPLHPETEHMINDETLKLFKRGAYIVNTARGKLCDRDAVARALESGRLAGYAGDVWFPQ-------------P----APKDH-PWRTMPYNGMTPHISGTTLTAQARYAAGTREILE-FFEGRPI---RDE---*

C;cover size:322; local alignment length=322 (original info = 1GDHA	320	368	e-102	323	0.32	0.48	0.01)
>P1;1GDHA
structureX:1GDHA: 1: : 320: : : : : 
-----KKKILITWPLP-EAAMARARESYD---VIAHGDDPKITIDEMIETAKSVDALL--ITLNEKCRKEVIDR-IPE-NIKCISTYSIGFDHIDLDACKARGIKVGNAPHGVTVATAEIAMLLLLGSARRAGEGEKMIRTRSW----PGWEPLELVGEKLDNKTLGIYGFGSIGQALAKRAQGFDMDIDYFDTHRASSSDEASYQATFHDS-LDSLLSVSQFFSLNAPSTPETRYFFNKATIKSLPQGAIVVNTARGDLVDNELVVAALEAGRLAYAGFDVFAGE-------------P-----NINE-GYYDLPNTFLFPHIGSAATQAREDMAHQANDLIDALFGGADM---SYALA-*

C;cover size:322; local alignment length=322 (original info = 1HKUA	330	366	e-102	331	0.23	0.37	0.04)
>P1;1HKUA
structureX:1HKUA: 2: : 326: : : : : 
-----RPLVALLDGRD-TVEMPILKDVAT-VAFCDAQSTQEIHEKVLNEAV----GAL--MYHTITLTREDLEK--FK-ALRIIVRIGSGFDNIDIKSAGDLGIAVCNVPAASVEETADSTLCHILNLYRRTTWLHQALREGTRVQSVEQIREVASGAARIRGETLGIIGLGRVGQAVALRAKAFGFNVLFYDPY-LSDGIERALGLQR-VSTLQDLLFHSDCVTLHCGLNEHNHHLINDFTVKQMRQGAFLVNTARGGLVDEKALAQALKEGRIRGAALDVHESE-------------P----FSFSQGPLKDAPNLICTPHAAWYSEQASIEMREEAAREIRRAITGRIPDSLKNCVN-*

C;cover size:320; local alignment length=320 (original info = 1DXYA	330	362	e-101	334	0.22	0.38	0.05)
>P1;1DXYA
structureX:1DXYA: 1: : 328: : : : : 
------MKIIAYGARV-DE-IQYFKQWAK-DTGNTLEYHTEFLDENTVEWAKGFDGIN--SLQTTPYAAGVFEK-MHAYGIKFLTIRNVGTDNIDMTAMKQYGIRLSNVPAYSPAAIAEFALTDTLYLLRNMGKVQAQLQAGDY----EKAGT--FIGKELGQQTVGVMGTGHIGQVAIKLFKGFGAKVIAYDPYPMKGDHPD---FDY-VS-LEDLFKQSDVIDLHVPGIEQNTHIINEAAFNLMKPGAIVINTARPNLIDTQAMLSNLKSGKLAGVGIDTYEYETEDLLNLAKHGSFK----DPLWD-ELLGMPNVVLSPHIAYYTETAVHNMVYFSLQHLVDFLTKGET---STEV--*

C;cover size:322; local alignment length=322 (original info = 1HL3A	331	362	e-100	332	0.23	0.37	0.04)
>P1;1HL3A
structureX:1HL3A: 2: : 327: : : : : 
-----RPLVALLDGRDCTVEMPILKDVAT-VAFCDAQSTQEIHEKVLNEAV----GAL--MYHTITLTREDLEK--FK-ALRIIVRIGSGFDNIDIKSAGDLGIAVCNVPAASVEETADSTLCHILNLYRRTTWLHQALREGTRVQSVEQIREVASGAARIRGETLGIIGLGRVGQAVALRAKAFGFNVLFYDPY-LSDGIERALGLQR-VSTLQDLLFHSDCVTLHCGLNEHNHHLINDFTVKQMRQGAFLVNTARGGLVDEKALAQALKEGRIRGAALDVHESE-------------P----FSFSQGPLKDAPNLICTPHAAWYSEQASIEMREEAAREIRRAITGRIPDSLKNCVN-*

C;cover size:321; local alignment length=321 (original info = 1MX3A	326	360	e-100	331	0.23	0.37	0.04)
>P1;1MX3A
structureX:1MX3A: 2: : 326: : : : : 
------PLVALLDGRDCTVEMPILKDVAT-VAFCDAQSTQEIHEKVLNEAV----GAL--MYHTITLTREDLEK--FK-ALRIIVRIGSGFDNIDIKSAGDLGIAVCNVPAASVEETADSTLCHILNLYRRATWLHQALREGTRVQSVEQIREVASGAARIRGETLGIIGLGRVGQAVALRAKAFGFNVLFYDPY-LSDGVERALGLQR-VSTLQDLLFHSDCVTLHCGLNEHNHHLINDFTVKQMRQGAFLVNTARGGLVDEKALAQALKEGRIRGAALDVHESE-------------P----FSFSQGPLKDAPNLICTPHAAWYSEQASIEMREEAAREIRRAITGRIPDSLKNCVN-*

C;cover size:324; local alignment length=324 (original info = 1YGYA	527	358	1e-99	324	0.31	0.48	0.03)
>P1;1YGYA
structureX:1YGYA: 1: : 313: : : : : 
----SLPVVLIADKLA-PSTVAALGD--Q-VEVRWVDGP---DRDKLLAAVPEADALL--VRSATTVDAEVL-A-AAP-KLKIVARAGVGLDNVDVDAATARGVLVVNAPTSNIHSAAEHALALLLAASRQIPAADASLREHTW----KRSS---FSGTEIFGKTVGVVGLGRIGQLVAQRIAAFGAYVVAYDPYV-SPARAAQLGIEL-LS-LDDLLARADFISVHLPKTPETAGLIDKEALAKTKPGVIIVNAARGGLVDEAALADAITGGHVRAAGLDVFATE-------------P----C-TDS-PLFELAQVVVTPHLGASTAEAQDRAGTDVAESVRLALAGEFV---PDAVNV*

C;cover size:321; local alignment length=321 (original info = 2DLDA	337	357	2e-99	336	0.24	0.38	0.06)
>P1;2DLDA
structureX:2DLDA: 3: : 332: : : : : 
-------KVFAYAIRK-DEE-PFLNEWKEAHKDIDVDYTDKLLTPETAKLAKGADGVV--VYQQLDYTADTLQALADA-GVTKMSLRNVGVDNIDMDKAKELGFQITNVPVYSPNAIAEHAAIQAARVLRQDKRMDEKMAKRD-----LRWAPT--IGREVRDQVVGVVGTGHIGQVFMRIMEGFGAKVIAYDIF-KNPELEKK-GYYV-DS-LDDLYKQADVISLHVPDVPANVHMINDKSIAEMKDGVVIVNCSRGRLVDTDAVIRGLDSGKIFGFVMDTYEDEVGVFNKDWEGKEFP----DKRLA-DLIDRPNVLVTPHTAFYTTHAVRNMVVKAFNNNLKLINGEKP---DSPVAL*

C;cover size:306; local alignment length=306 (original info = 2GUGA	367	355	7e-99	309	0.24	0.39	0.04)
>P1;2GUGA
structureX:2GUGA: 60: : 357: : : : : 
--------------------RKYLESNGH-TLVVTSDKDGPDSV--FERELVDADVVISQPFWPAYLTPERIAK-A-K-NLKLALTAGIGSDHVDLQSAIDRNVTVAEVTYCNSISVAEHVVMMILSLVRNYLPSHEWARKGGW----NIADCVSH-AYDLEAMHVGTVAAGRIGLAVLRRLAPFDVHLHYTDRHRLPESVEKELNLTWHAT-REDMYPVCDVVTLNCP------HMINDETLKLFKRGAYIVNTARGKLCDRDAVARALESGRLAGYAGDVWFPQ-------------P----APKDH-PWRTMPYNGMTPHISGTTLTAQARYAAGTREILE-FFEGRPI---RDE---*

C;query_length:328 num_of_temps:1 cover_ratio:0.94 cover:308 not_cover:20
>P1;T0294
 : : : : : : : : : 
SRPVRLMKVFVTRRIP-AEGRVALARAAD-CEVEQWDSDEPIPAKELERGVAGAHGLL--CLLSDHVDKRILDA-AGA-NLKVISTMSVGIDHLALDEIKKRGIRVGYTPDVLTDTTAELAVSLLLTTCRRLPEAIEEVKNGGW----TSWKPLWLCGYGLTQSTVGIIGLGRIGQAIARRLKPFGVQRFLYTGRQPRPEEAAEFQAEF-VS-TPELAAQSDFIVVACSLTPATEGLCNKDFFQKMKETAVFINISRGDVVNQDDLYQALASGKIAAAGLDVTSPE-------------P----LPTNH-PLLTLKNCVILPHIGSATHRTRNTMSLLAANNLLAGLRGEPM---PSELKL*
