# Supplementary material for: A multi-template combination algorithm for protein comparative modeling
Source: BMC Struct Biol. 2008 Mar 17;8:18. doi: 10.1186/1472-6807-8-18 (PMC2311309; doi:10.1186/1472-6807-8-18)
Supplement: Additional file 2 — The compressed file of supplemental materials. The file can be decompressed by winzip on Windows or by tar xzf on Linux. The file includes query-template alignments of both the single-template approach and the multi-template approach that were used to generate the structure models for the CASP7 comparative modeling targets. [file 1472-6807-8-18-S2.gz › supplement/T0330_single.pir]

C;cover size:226; local alignment length=226 (original info = 2GFHA	246	180	4e-46	239	0.17	0.32	0.08)
>P1;2GFHA
structureX:2GFHA: 8: : 239: : : : : 
-RVRAVFFDLDNTLI--DTAG-ASRRGML---------------------------EVIKLLQSKY-------------------------HYKEEA--E--IICDKV--Q--VKLSK-------EC-FHCITDV-------R--TSHWEEAIQETKGGA----DNRKLA-----EEC-YFLWKSTRLQH--MI-LAD--DVKAMLTEL--RKEVRLLLLT-NGD--RQTQREKIEACAC---------QSYF-DAIVIGG-EQKE-EKPAPSIFYHCCDLLGVQ--PGDCVMVGDTLE-TDIQGGLNAGLK--ATVWINK----SG----------------------RV--P--L-------------------TS-------------------SPMPHYMVSSVLELPALLQSI------*

C;query_length:233 num_of_temps:1 cover_ratio:0.97 cover:226 not_cover:7
>P1;T0330
 : : : : : : : : : 
MSRTLVLFDIDGTLL--KVES-MNRRVLA---------------------------DALIEVYGTE-------------------------GSTGSH--D--FS-GKM--D--GAIIY-------EV-LS------------N--VGLERAEIAD----K----FDKAKE-----TYI-ALFRERARRED--IT-LLE--GVRELLDALSSRSDVLLGLLT-GNF--EASGRHKLKLPGI---------DHYF-PFGAFAD-DALDRNELPHIALERARRMTGANYSPSQIVIIGDT-E-HDIRCARELDARSIAVATGNF----TM----------------------EE--L--A-------------------RH-------------------K--PGTLFKNFAETDEVLASILTPKHS*
