# Supplementary material for: A multi-template combination algorithm for protein comparative modeling
Source: BMC Struct Biol. 2008 Mar 17;8:18. doi: 10.1186/1472-6807-8-18 (PMC2311309; doi:10.1186/1472-6807-8-18)
Supplement: Additional file 2 — The compressed file of supplemental materials. The file can be decompressed by winzip on Windows or by tar xzf on Linux. The file includes query-template alignments of both the single-template approach and the multi-template approach that were used to generate the structure models for the CASP7 comparative modeling targets. [file 1472-6807-8-18-S2.gz › supplement/T0380_cm.pir]

C;cover size:126; local alignment length=126 (original info = 1RFEA	153	155	7e-39	134	0.17	0.36	0.08)
>P1;1RFEA
structureX:1RFEA: 11: : 141: : : : : 
-------A----EIADF----VNSSRTGTL-ATIGPDGQPHLTAWYAVI---DGEIWLETKAKSQKAVNLRRDPRVSFLLEDGDTYDTLRGVSFEGVA-EIV-EEPEALHRVGVSVWER---------------------------YTGPYTDEK----------------------PVDQNKR-VGVRIVARRTRSWDH------------RK------------*

C;cover size:118; local alignment length=118 (original info = 2FHQA	131	153	2e-38	118	0.27	0.44	0.04)
>P1;2FHQA
structureX:2FHQA: 9: : 121: : : : : 
---------------EL----LQKCEVVTL-ASVNKEGYPRPVP-SKIAAEGISTIW-STGADSLKTIDFLSNPKAGLCF--QEKG---DSVAL-GEV-EVV-TDEKLKQE----LWQD---------------------------WFIEHFPGG----------------------PTDPGYV-L-LKFTANHATYW----------------------------*

C;cover size:118; local alignment length=118 (original info = 2FHQB	130	153	2e-38	118	0.27	0.44	0.04)
>P1;2FHQB
structureX:2FHQB: 8: : 120: : : : : 
---------------EL----LQKCEVVTL-ASVNKEGYPRPVP-SKIAAEGISTIW-STGADSLKTIDFLSNPKAGLCF--QEKG---DSVAL-GEV-EVV-TDEKLKQE----LWQD---------------------------WFIEHFPGG----------------------PTDPGYV-L-LKFTANHATYW----------------------------*

C;cover size:139; local alignment length=139 (original info = 1G79A	199	151	8e-38	182	0.16	0.31	0.24)
>P1;1G79A
structureX:1G79A: 17: : 197: : : : : 
---ERWLS----QACEA----KLADPTAMVVATVDEHGQPYQRIVL-LKHYDEKGMVFYTNLGSRKAHQIENNPRVSLLFPWHTLE---RQVMVIGKA-ERLSTLEVMKYF----HSRPRDSQIGAWVSKQSSRISARGILESKFLELKQKFQQGEV--------------------PLPSFWG-G-FRVSLEQIEFWQGGEHRLHDRFLYQRENDAWKIDRL---*

C;cover size:139; local alignment length=139 (original info = 1WV4A	162	150	1e-37	153	0.19	0.35	0.2)
>P1;1WV4A
structureX:1WV4A: 26: : 160: : : : : 
---ERWLS----QACEA----KLADPTAMVVATVDEHGQPYQRIVL-LKHYDEKGMVFYTNLGSRKAHQIENNPRVSLLFPWHTLE---RQVMVIGKA-ERLSTLEVMKYS----FW------------------------------------------------------------------G-G-FRVSLEQIEFWQGGEHRLHDRFLYQRENDAWKIDRL---*

C;cover size:139; local alignment length=139 (original info = 1DNLA	195	146	4e-36	180	0.13	0.3	0.24)
>P1;1DNLA
structureX:1DNLA: 17: : 193: : : : : 
---ERWLS----QACEA----KLADPTAVV-ATVDEHGQPYQRIVLLKHYDEKGV--FYTNLGSRKAHQIENNPRVSLLFPWHTLE---RQV-VIGKA-ERL-STLEVKYF----HSRPRDSQIGAWVSKQSSRISARGILESKFLELKQKFQQGEV--------------------PLPSFWG-G-FRVSLEQIEFWQGGEHRLHDRFLYQRENDAWKIDRL---*

C;cover size:139; local alignment length=139 (original info = 1JNWA	210	146	4e-36	180	0.13	0.3	0.24)
>P1;1JNWA
structureX:1JNWA: 32: : 208: : : : : 
---ERWLS----QACEA----KLADPTAVV-ATVDEHGQPYQRIVLLKHYDEKGV--FYTNLGSRKAHQIENNPRVSLLFPWHTLE---RQV-VIGKA-ERL-STLEVKYF----HSRPRDSQIGAWVSKQSSRISARGILESKFLELKQKFQQGEV--------------------PLPSFWG-G-FRVSLEQIEFWQGGEHRLHDRFLYQRENDAWKIDRL---*

C;cover size:139; local alignment length=139 (original info = 1WV4B	154	145	4e-36	152	0.18	0.35	0.21)
>P1;1WV4B
structureX:1WV4B: 20: : 152: : : : : 
---ERWLS----QACEA----KLADPTAMVVATVDEHGQPYQRIVL-LKHYDEKGMVFYTNLGSRKAHQIENNPRVSLLFPWHTLE---RQVMVIGKA-ERL-STLEVMSF-----------------------------------------------------------------------WG-G-FRVSLEQIEFWQGGEHRLHDRFLYQRENDAWKIDRL---*

C;cover size:133; local alignment length=133 (original info = 2A2JA	202	138	5e-34	172	0.1	0.26	0.23)
>P1;2A2JA
structureX:2A2JA: 13: : 182: : : : : 
-LDDGWLTLLRRWLNDAQRAGVSEPNAMVL-ATVA-DGKPVTRSVLCKILDE-SGVAFFTSYTSAKGEQLAVTPYASATFPWYQLG---RQAHVQGPVSKVS-TEEIFTYW----SMRPRGAQLGAW-------------------ASQQSRPVGSRAQLDNQLAEVTRRFADQDQIPVPPGWG-G-YRIAPEIVEFWQG------------REN-----------*

C;query_length:145 num_of_temps:1 cover_ratio:0.87 cover:126 not_cover:19
>P1;T0380
 : : : : : : : : : 
MIDEKFLI----ESNEL----VESSKIVMV-GTNGENGYPNIKAMMRLKHDGLKKFWLSTNTSTRMVERLKKNNKICLYFVDDNKF---AGLMLVGTI-EIL-HDRASKEM----LWTD---------------------------GCEIYYPLG----------------------IDDPDYT-A-LCFTAEWGNYYRH------------LKNITFKIDEIYNY*
