# Supplementary material for: A multi-template combination algorithm for protein comparative modeling
Source: BMC Struct Biol. 2008 Mar 17;8:18. doi: 10.1186/1472-6807-8-18 (PMC2311309; doi:10.1186/1472-6807-8-18)
Supplement: Additional file 2 — The compressed file of supplemental materials. The file can be decompressed by winzip on Windows or by tar xzf on Linux. The file includes query-template alignments of both the single-template approach and the multi-template approach that were used to generate the structure models for the CASP7 comparative modeling targets. [file 1472-6807-8-18-S2.gz › supplement/T0341_single.pir]

C;cover size:244; local alignment length=244 (original info = 1YS9A	253	330	3e-91	251	0.23	0.4	0.03)
>P1;1YS9A
structureX:1YS9A: 2: : 251: : : : : 
------YKGYLIDLDGTIYQGKNRIPAGERFIKRLQERGIPYLLVTNNTTRTPEMVQSMLA-NQFHVETSIETIYTATMATVDYMNDMNR-GKTAYVIGETGLKSAI-----A-----A-----AGYVEELENPAYVVVGLDSQ-VTYEMLAIATLAIQKGALFIGTNPDLNIPTERGLMPGAGALNALLEAATRVKPVFIGKPNAIIMNKSLEVLGIQRSEAVMVGDNYLTDIMAGIQNDIATILVTTGFTRPEEVPTLPIQPDHVLSSLDEW---------*

C;query_length:259 num_of_temps:1 cover_ratio:0.94 cover:244 not_cover:15
>P1;T0341
 : : : : : : : : : 
SAARRALKAVLVDLNGTLHIEDAAVPGAQEALKRLRATSVMVRFVTNTTKETKKDLLERLK-K-LEFEISEDEIFTSLTAARNLIEQ-KQ-VRPMLLLDDRALPEFT-----G-----V-----QT-----QDPNAVVIGLAPEHFHYQLLNQAFRLLLDGAPLIAIHKARYYKRKDGLALGPGPFVTALEYATDTKAMVVGKPEKTFFLEALRDADCAPEEAVMIGDDCRDDVDGAQNIGMLGILVKTGKYKAADEEKINPPPYLTCESFPHAVDHILQHLL*
