# Supplementary material for: A multi-template combination algorithm for protein comparative modeling
Source: BMC Struct Biol. 2008 Mar 17;8:18. doi: 10.1186/1472-6807-8-18 (PMC2311309; doi:10.1186/1472-6807-8-18)
Supplement: Additional file 2 — The compressed file of supplemental materials. The file can be decompressed by winzip on Windows or by tar xzf on Linux. The file includes query-template alignments of both the single-template approach and the multi-template approach that were used to generate the structure models for the CASP7 comparative modeling targets. [file 1472-6807-8-18-S2.gz › supplement/T0339_single.pir]

C;cover size:415; local alignment length=415 (original info = 1P3WB	385	552	e-158	419	0.29	0.5	0.11)
>P1;1P3WB
structureX:1P3WB: 1: : 375: : : : : 
KLPIYLDYSATTPVDPRVAEKMMQFMTMDGTFGNPASRSHRFGWQAEEAVDIARNQIADLVGADPREIVFTSGATESDNLAIKGAANFY-----------------QKKGKHIITSKTEHKAVLDTCRQL-EREGFEVTYLAPQR-NGIIDLKELEAAMRDDTILVSIMHVNNEIGVVQDIAAIGEMCRARG----------IIYHVDATQSVGKLPIDLSQLKVDLMSFSGHKIYGPKGIGALYVRRKPR-VRIEAQMHGGGHERGMRSGTLPVHQIVGMGEAYRIAKEEMATEMERLRGLRNRLWNGIK---DIEEVYLNGDL--EHGAPNILNVSFNYVEGESLIMAL--KDLAVSSGSA-------EPSYVLRALGLNDELAHSSIRFSLGRFTTEEEIDYTIELVRKSIGRLRD-*

C;query_length:416 num_of_temps:1 cover_ratio:1 cover:415 not_cover:1
>P1;T0339
 : : : : : : : : : 
ERKVYMDYNATTPLEPEVIQAMTKAMW--EAWGNPSS-PYSAGRKAKDIINAARESLAKMIGGKPQDIIFTSGGTESNNLVIHSVVKHFHANQTSKGHTGGHHSPVKGAKPHFITSSVEHDSIRLPLEHLVEEQVAAVTFVPVSKVSGQTEVDDILAAVRPTTRLVTIMLANNETGIVMPVPEISQRIKALNQERVAAGLPPILVHTDAAQALGKQRVDVEDLGVDFLTIVGHKFYGPR-IGALYIRGLGEFTPLYPMLFGGGQERNFRPGTENTPMIAGLGKAAELVTQNCEAYEAHMRDVRDYLEERLEAEFGQKRIHLNSQFPGTQRLPNTCNFSIRGPRLQGHVVLAQCRVLMASVGAACHSDHGDQPSPVLLSYGVPFDVARNALRLSVGRSTTRAEVDLVVQDLKQAVAQLEDQ*
