# Supplementary material for: A multi-template combination algorithm for protein comparative modeling
Source: BMC Struct Biol. 2008 Mar 17;8:18. doi: 10.1186/1472-6807-8-18 (PMC2311309; doi:10.1186/1472-6807-8-18)
Supplement: Additional file 2 — The compressed file of supplemental materials. The file can be decompressed by winzip on Windows or by tar xzf on Linux. The file includes query-template alignments of both the single-template approach and the multi-template approach that were used to generate the structure models for the CASP7 comparative modeling targets. [file 1472-6807-8-18-S2.gz › supplement/T0326_single.pir]

C;cover size:280; local alignment length=280 (original info = 2GHRA	264	491	e-139	281	0.53	0.69	0.06)
>P1;2GHRA
structureX:2GHRA: 1: : 264: : : : : 
----------------EENIFV-TKERAETQDIRALKIAILNL-PTKQETEAQLLRLIGNTPLQLDVHLL-------------HESSFYKTFRDIENEKFDGLIITGAPVETLSFEEVDYWEELKRI-EYSKTNVTSTLHICWGAQAGLYHHYGVQKYPLKEK-FGVFEHEVREQHVKLLQGFDELFFAPHSRHTEVRESDIREVKELTLLANSEEAGVHLVIGQEGRQVFALGHSEYSCDTLKQEYERDRDKGLNIDVPKNYFKHDNPNEKPLVRWRSHGNLLFSNWLNYYVYQET--------*

C;query_length:304 num_of_temps:1 cover_ratio:0.92 cover:280 not_cover:24
>P1;T0326
 : : : : : : : : : 
MPINVPSGLPAVKVLAKEGIFVMTEKRAIHQDIRPLEILILNLMPDKIKTEIQLLRLLGNTPLQVNVTLLYTETHKPKHTPIEHILKFYTTFSAVKDRKFDGFIITGAPVELLPFEEVDYWEELTEIMEWSRHNVYSTMFICWAAQAGLYYFYGIPKYELPQKLSGVYKHRVAKDS-VLFRGHDDFFWAPHSRYTEVKKEDIDKVPELEILAESDEAGVYVVANKSERQIFVTGHPEYDRYTLRDEYYRDIGRNLKVPIPANYFPNDDPTKTPILTWWSHAHLFFSNWLNYCIYQKTPYRLEDIH*
