# Supplementary material for: A multi-template combination algorithm for protein comparative modeling
Source: BMC Struct Biol. 2008 Mar 17;8:18. doi: 10.1186/1472-6807-8-18 (PMC2311309; doi:10.1186/1472-6807-8-18)
Supplement: Additional file 2 — The compressed file of supplemental materials. The file can be decompressed by winzip on Windows or by tar xzf on Linux. The file includes query-template alignments of both the single-template approach and the multi-template approach that were used to generate the structure models for the CASP7 comparative modeling targets. [file 1472-6807-8-18-S2.gz › supplement/T0342_single.pir]

C;cover size:110; local alignment length=110 (original info = 2G0QA	149	142	1e-34	115	0.22	0.33	0.17)
>P1;2G0QA
structureX:2G0QA: 12: : 111: : : : : 
-------------------FVYGSFQDPDVINVMLDRTPE---IVSATLPGFQ-RFRLKGRLYPC--------IVPSEKGEVHGKVLMGVTSDELENLDAVEG---NEYERVTVGIVREDNSEKMAVKTYMWIN-----------------------------------------------------------*

C;query_length:188 num_of_temps:1 cover_ratio:0.59 cover:110 not_cover:78
>P1;T0342
 : : : : : : : : : 
SANSGCKDVTGPDEESFLYFAYGSNLLTE---RIHLRNPSAAFFCVARLQDFKLDFGNSQGKTSQTWHGGIATIFQSPGDEVWG-VVWKMNKSNLNSLDEQEGVKSGMYVVIEVK-VATQEGKEITCRSYLMTNYESAPPSPQYKKIICMGAKENGLPLEYQEKLKAIEPNDYTGKVSEEIEDIIKKGETQTL*
