# Supplementary material for: A multi-template combination algorithm for protein comparative modeling
Source: BMC Struct Biol. 2008 Mar 17;8:18. doi: 10.1186/1472-6807-8-18 (PMC2311309; doi:10.1186/1472-6807-8-18)
Supplement: Additional file 2 — The compressed file of supplemental materials. The file can be decompressed by winzip on Windows or by tar xzf on Linux. The file includes query-template alignments of both the single-template approach and the multi-template approach that were used to generate the structure models for the CASP7 comparative modeling targets. [file 1472-6807-8-18-S2.gz › supplement/T0308_cm.pir]

C;cover size:165; local alignment length=165 (original info = 1R8QA	179	255	6e-69	165	0.41	0.67	0.02)
>P1;1R8QA
structureX:1R8QA: 16: : 176: : : : : 
EMRILMVGLDAAGKTTILYKLKLGEIVT--TIPTIGFNVETVEYKNISFTVWDVGGQDKIRPLWRHYFQNTQGLIFVVDSNDRERVNEAREELMRMLAEDEL--RDAVLLVFANKQDLPNAMNAAEITDKLGLHSLRHRNWYIQATCATSGDGLYEGLDWLSNQL*

C;cover size:165; local alignment length=165 (original info = 1HURA	180	255	7e-69	165	0.41	0.67	0.02)
>P1;1HURA
structureX:1HURA: 16: : 176: : : : : 
EMRILMVGLDAAGKTTILYKLKLGEIVT--TIPTIGFNVETVEYKNISFTVWDVGGQDKIRPLWRHYFQNTQGLIFVVDSNDRERVNEAREELMRMLAEDEL--RDAVLLVFANKQDLPNAMNAAEITDKLGLHSLRHRNWYIQATCATSGDGLYEGLDWLSNQL*

C;cover size:164; local alignment length=164 (original info = 1U81A	163	253	3e-68	164	0.41	0.67	0.02)
>P1;1U81A
structureX:1U81A: 1: : 160: : : : : 
-MRILMVGLDAAGKTTILYKLKLGEIVT--TIPTIGFNVETVEYKNISFTVWDVGGQDKIRPLWRHYFQNTQGLIFVVDSNDRERVNEAREELMRMLAEDEL--RDAVLLVFANKQDLPNAMNAAEITDKLGLHSLRHRNWYIQATCATSGDGLYEGLDWLSNQL*

C;cover size:164; local alignment length=164 (original info = 1RE0A	162	252	3e-68	164	0.41	0.67	0.02)
>P1;1RE0A
structureX:1RE0A: 1: : 160: : : : : 
-MRILMVGLDAAGKTTILYKLKLGEIVT--TIPTIGFNVETVEYKNISFTVWDVGGQDKIRPLWRHYFQNTQGLIFVVDSNDRERVNEAREELMRMLAEDEL--RDAVLLVFANKQDLPNAMNAAEITDKLGLHSLRHRNWYIQATCATSGDGLYEGLDWLSNQL*

C;cover size:164; local alignment length=164 (original info = 1R8SA	160	252	4e-68	164	0.41	0.67	0.02)
>P1;1R8SA
structureX:1R8SA: 1: : 160: : : : : 
-MRILMVGLDAAGKTTILYKLKLGEIVT--TIPTIGFNVETVEYKNISFTVWDVGGQDKIRPLWRHYFQNTQGLIFVVDSNDRERVNEAREELMRMLAEDEL--RDAVLLVFANKQDLPNAMNAAEITDKLGLHSLRHRNWYIQATCATSGDGLYEGLDWLSNQL*

C;cover size:165; local alignment length=165 (original info = 1MR3F	177	250	2e-67	165	0.41	0.68	0.02)
>P1;1MR3F
structureX:1MR3F: 13: : 173: : : : : 
EMRILMVGLDGAGKTTVLYKLKLGEVIT--TIPTIGFNVETVQYKNISFTVWDVGGQDRIRSLWRHYYRNTEGVIFVIDSNDRSRIGEAREVMQRMLNEDEL--RNAVWLVFANKQDLPEAMSAAEITEKLGLHSIRNRPWFIQSTCATSGEGLYEGLEWLSNNL*

C;cover size:164; local alignment length=164 (original info = 1J2JA	165	249	3e-67	164	0.4	0.66	0.02)
>P1;1J2JA
structureX:1J2JA: 3: : 162: : : : : 
-MRILMVGLDAAGKTTILYKLKLGEIVT--TIPTIGFNVETVEYKNISFTVWDVGGLDKIRPLWRHYFQNTQGLIFVVDSNDRERVNEAREELMRMLAEDEL--RDAVLLVFANKQDLPNAMNAAEITDKLGLHSLRHRNWYIQATCATSGDGLYEGLDWLSNQL*

C;cover size:164; local alignment length=164 (original info = 1O3YA	166	249	4e-67	164	0.4	0.66	0.02)
>P1;1O3YA
structureX:1O3YA: 3: : 162: : : : : 
-MRILMVGLDAAGKTTILYKLKLGEIVT--TIPTIGFNVETVEYKNISFTVWDVGGLDKIRPLWRHYFQNTQGLIFVVDSNDRERVNEAREELMRMLAEDEL--RDAVLLVFANKQDLPNAMNAAEITDKLGLHSLRHRNWYIQATCATSGDGLYEGLDWLSNQL*

C;cover size:164; local alignment length=164 (original info = 1S9DA	155	245	4e-66	164	0.41	0.66	0.06)
>P1;1S9DA
structureX:1S9DA: 1: : 154: : : : : 
-MRILMVGLDAAGKTTILYKLK--------TIPTIGFNVETVEYKNISFTVWDVGGQDKIRPLWRHYFQNTQGLIFVVDSNDRERVNEAREELMRMLAEDEL--RDAVLLVFANKQDLPNAMNAAEITDKLGLHSLRHRNWYIQATCATSGDGLYEGLDWLSNQL*

C;cover size:165; local alignment length=165 (original info = 1RRGA	177	245	5e-66	165	0.41	0.66	0.04)
>P1;1RRGA
structureX:1RRGA: 16: : 173: : : : : 
EMRILMVGLDAAGKTTILYKLKLGEIVT--TIPTIGFNVETVEYKNISFTVWDVGG---IRPLWRHYFQNTQGLIFVVDSNDRERVNEAREELMRMLAEDEL--RDAVLLVFANKQDLPNAMNAAEITDKLGLHSLRHRNWYIQATCATSGDGLYEGLDWLSNQL*

C;cover size:165; local alignment length=165 (original info = 1RRFA	175	244	1e-65	165	0.4	0.66	0.03)
>P1;1RRFA
structureX:1RRFA: 16: : 174: : : : : 
EMRILMVGLDAAGKTTILYKLKLGEIVT--TIPTIGFNVETVEYKNISFTVWDVGGQDKIRPLWR--FQNTQGLIFVVDSNDRERVNEAREELMRMLAEDEL--RDAVLLVFANKQDLPNAMNAAEITDKLGLHSLRHRNWYIQATCATSGDGLYEGLDWLSNQL*

C;cover size:164; local alignment length=164 (original info = 2A5FA	162	241	7e-65	164	0.42	0.62	0.02)
>P1;2A5FA
structureX:2A5FA: 2: : 161: : : : : 
EMRILMLGLDAAGKTTILYKLKLG--QSVTTIPTVGFNVETVTYKNVKFNVWDVGGQDKIRPLWRHYYTGTQGLIFVVDCADRDRIDEARQELHRIINDREM--RDAIILIFANKQDLPDAMKPHEIQEKLGLTRIRDRNWYVQPSCATSGDGLYEGLTWLTSN-*

C;cover size:164; local alignment length=164 (original info = 2A5DA	163	241	8e-65	164	0.42	0.62	0.02)
>P1;2A5DA
structureX:2A5DA: 2: : 161: : : : : 
EMRILMLGLDAAGKTTILYKLKLG--QSVTTIPTVGFNVETVTYKNVKFNVWDVGGQDKIRPLWRHYYTGTQGLIFVVDCADRDRIDEARQELHRIINDREM--RDAIILIFANKQDLPDAMKPHEIQEKLGLTRIRDRNWYVQPSCATSGDGLYEGLTWLTSN-*

C;cover size:164; local alignment length=164 (original info = 1E0SA	173	241	1e-64	164	0.42	0.62	0.02)
>P1;1E0SA
structureX:1E0SA: 12: : 171: : : : : 
EMRILMLGLDAAGKTTILYKLKLG--QSVTTIPTVGFNVETVTYKNVKFNVWDVGGQDKIRPLWRHYYTGTQGLIFVVDCADRDRIDEARQELHRIINDREM--RDAIILIFANKQDLPDAMKPHEIQEKLGLTRIRDRNWYVQPSCATSGDGLYEGLTWLTSN-*

C;cover size:165; local alignment length=165 (original info = 1Z6XA	175	240	1e-64	165	0.38	0.66	0.02)
>P1;1Z6XA
structureX:1Z6XA: 14: : 174: : : : : 
QMRILMVGLDAAGKTTILYKLKLGEIVT--TIPTIGFNVETVEYKNICFTVWDVGGQDRIRPLWKHYFQNTQGLIFVVDSNDRERIQEVADELQKMLLVDEL--RDAVLLLFANKQDLPNAMAISEMTDKLGLQSLRNRTWYVQATCATQGTGLYEGLDWLSNEL*

C;cover size:164; local alignment length=164 (original info = 1HFVA	164	239	2e-64	164	0.42	0.62	0.02)
>P1;1HFVA
structureX:1HFVA: 3: : 162: : : : : 
EMRILMLGLDAAGKTTILYKLKLG--QSVTTIPTLGFNVETVTYKNVKFNVWDVGGQDKIRPLWRHYYTGTQGLIFVVDCADRDRIDEARQELHRIINDREM--RDAIILIFANKQDLPDAMKPHEIQEKLGLTRIRDRNWYVQPSCATSGDGLYEGLTWLTSN-*

C;cover size:164; local alignment length=164 (original info = 2A5GA	162	237	1e-63	164	0.41	0.61	0.02)
>P1;2A5GA
structureX:2A5GA: 2: : 161: : : : : 
EMRILMLGLDAAGKTTILYKLKLG--QSVTTIPTVGFNVETVTYKNVKFNVWDVGGLDKIRPLWRHYYTGTQGLIFVVDCADRDRIDEARQELHRIINDREM--RDAIILIFANKQDLPDAMKPHEIQEKLGLTRIRDRNWYVQPSCATSGDGLYEGLTWLTSN-*

C;cover size:165; local alignment length=165 (original info = 1R4AA	165	234	8e-63	165	0.37	0.6	0.02)
>P1;1R4AA
structureX:1R4AA: 2: : 162: : : : : 
EMRILILGLDGAGKTTILYRLQVGEVVT--TIPTIGFNVETVTYKNLKFQVWDLGGQTSIRPYWRCYYSNTDAVIYVVDSCDRDRIGISKSELVAMLEEEEL--RKAILVVFANKQDMEQAMTPSEMANALGLPALKDRKWQIFKTSATKGTGLDEAMEWLVETL*

C;cover size:165; local alignment length=165 (original info = 2B6HA	171	230	2e-61	165	0.35	0.63	0.05)
>P1;2B6HA
structureX:2B6HA: 13: : 168: : : : : 
QMRILMVGLDAAGKTTILYKLKLGEIVT--TIPTIGFNVETVEYKNICFTVWDVG-----RPLWRHYFQNTQGLIFVVDSNDRERVQESADELQKMLQEDEL--RDAVLLVFANKQDMPNAMPVSELTDKLGLQHLRSRTWYVQATCATQGTGLYDGLDWLSHEL*

C;query_length:165 num_of_temps:1 cover_ratio:1 cover:165 not_cover:0
>P1;T0308
 : : : : : : : : : 
EVHVLCLGLDNSGKTTIINKLKPSNAQSQNILPTIGFSIEKFKSSSLSFTVFDMSGQGRYRNLWEHYYKEGQAIIFVIDSSDRLRMVVAKEELDTLLNHPDIKHRRIPILFFANKMDLRDAVTSVKVSQLLCLENIKDKPWHICASDAIKGEGLQEGVDWLQDQI*
