# Supplementary material for: A multi-template combination algorithm for protein comparative modeling
Source: BMC Struct Biol. 2008 Mar 17;8:18. doi: 10.1186/1472-6807-8-18 (PMC2311309; doi:10.1186/1472-6807-8-18)
Supplement: Additional file 2 — The compressed file of supplemental materials. The file can be decompressed by winzip on Windows or by tar xzf on Linux. The file includes query-template alignments of both the single-template approach and the multi-template approach that were used to generate the structure models for the CASP7 comparative modeling targets. [file 1472-6807-8-18-S2.gz › supplement/T0310_cm.pir]

C;cover size:399; local alignment length=399 (original info = 1O20A	412	534	e-152	411	0.33	0.56	0.03)
>P1;1O20A
structureX:1O20A: 5: : 411: : : : : 
---EKAKKVREAWDV---LRNATTREKNKAIKKIAEKLDERRKEILEANRIDVEKARERGVKESLVDRLALNDKRIDEI-KACETVIG-LKDPVGEVIDSWVREDGLRIARVRVPIGPIGIIYESRPNVTV--ETTI--LALKSGNTILLRGGSDALNSNKAIVSAIREALKETEIPESSVEFI------ENTDRSLVLEIRLREYLSLVIPRGGYGLISFVRDNAT-------VPVLETGVGNCHIFVDESADLKKAVPVIINAKTQRPGTC-N-AAEKLLVHEKIAKE-FLPVIVEE---------------------------------LRKHGVEVRGCEKT---------REIVPDVVPATEDD----WPTEYLDLIIAIKVVKNVDEAIEHIKKYSTGHSESILTENYSNAKKFVSEIDAAAVYVNASTRFTDGGQFGFGAEIGISTQRFHARGPVGLRELTTYKFVVLGEYHVR-----------------------*

C;cover size:395; local alignment length=395 (original info = 1O01C	495	528	e-150	456	0.15	0.31	0.17)
>P1;1O01C
structureX:1O01C: 54: : 488: : : : : 
-VDKAVKAARAAFQLGSPWRRMDASHRGRLLNRLADLIERDRTYLAALETLD--NG-KPYVISYLVD--------LDMVLKCLRYYAGWADKYHGKTI---PIDGDFFSYTRHEPVGVCGQIIPWNFPLLM--QAWKLGPALATGNVVVMKVAEQTPLTALYVANLIKEA----GFPPG-VVNIVPGFGPTAGAA-----IASHEDVDKVAFTGSTEIGRVIQVAAGSSNL---KRVTLELGGKSPNIIMSDADMDWAVEQAHFALFFNQGQC-CCAGSRTFVQEDIYDEFVERSVARAKSRVVGNPFDSKTEQGPQVDETQFKKILGYINTGKQEGAKLLCGGGIAADRGYFIQPTVF-----GDVQDGMTIAKEEIFGPVMQILKFKTIEEVVGRANNSTYGLAAAVFTKDLDKANYLSQALQAGTVWVNCYDVFGAQSPFG-GYKMSGSGREL---GEYGLQAYTEVKTVTV-----------------------------*

C;cover size:395; local alignment length=395 (original info = 1O02A	494	527	e-150	456	0.15	0.31	0.17)
>P1;1O02A
structureX:1O02A: 53: : 487: : : : : 
-VDKAVKAARAAFQLGSPWRRMDASHRGRLLNRLADLIERDRTYLAALETLD--NG-KPYVISYLVD--------LDMVLKCLRYYAGWADKYHGKTI---PIDGDFFSYTRHEPVGVCGQIIPWNFPLLM--QAWKLGPALATGNVVVMKVAEQTPLTALYVANLIKEA----GFPPG-VVNIVPGFGPTAGAA-----IASHEDVDKVAFTGSTEIGRVIQVAAGSSNL---KRVTLELGGKSPNIIMSDADMDWAVEQAHFALFFNQGQC-CCAGSRTFVQEDIYDEFVERSVARAKSRVVGNPFDSKTEQGPQVDETQFKKILGYINTGKQEGAKLLCGGGIAADRGYFIQPTVF-----GDVQDGMTIAKEEIFGPVMQILKFKTIEEVVGRANNSTYGLAAAVFTKDLDKANYLSQALQAGTVWVNCYDVFGAQSPFG-GYKMSGSGREL---GEYGLQAYTEVKTVTV-----------------------------*

C;cover size:395; local alignment length=395 (original info = 1O04A	494	527	e-150	456	0.15	0.31	0.17)
>P1;1O04A
structureX:1O04A: 53: : 487: : : : : 
-VDKAVKAARAAFQLGSPWRRMDASHRGRLLNRLADLIERDRTYLAALETLD--NG-KPYVISYLVD--------LDMVLKCLRYYAGWADKYHGKTI---PIDGDFFSYTRHEPVGVCGQIIPWNFPLLM--QAWKLGPALATGNVVVMKVAEQTPLTALYVANLIKEA----GFPPG-VVNIVPGFGPTAGAA-----IASHEDVDKVAFTGSTEIGRVIQVAAGSSNL---KRVTLELGGKSPNIIMSDADMDWAVEQAHFALFFNQGQCSC-AGSRTFVQEDIYDEFVERSVARAKSRVVGNPFDSKTEQGPQVDETQFKKILGYINTGKQEGAKLLCGGGIAADRGYFIQPTVF-----GDVQDGMTIAKEEIFGPVMQILKFKTIEEVVGRANNSTYGLAAAVFTKDLDKANYLSQALQAGTVWVNCYDVFGAQSPFG-GYKMSGSGREL---GEYGLQAYTEVKTVTV-----------------------------*

C;cover size:395; local alignment length=395 (original info = 1AG8A	493	519	e-148	456	0.15	0.31	0.17)
>P1;1AG8A
structureX:1AG8A: 52: : 486: : : : : 
-VDRAVKAARAAFQLGSPWRRMDASERGRLLNRLADLIERDRTYLAALETLD--NG-KPYIISYLVD--------LDMVLKCLRYYAGWADKYHGKTI---PIDGDYFSYTRHEPVGVCGQIIPWNFPLLM--QAWKLGPALATGNVVVMKVAEQTPLTALYVANLIKEA----GFPPG-VVNVIPGFGPTAGAA-----IASHEDVDKVAFTGSTEVGHLIQVAAG---KSNLKRVTLEIGGKSPNIIMSDADMDWAVEQAHFALFFNQGQC-CCAGSRTFVQEDIYAEFVERSVARAKSRVVGNPFDSRTEQGPQVDETQFKKVLGYIKSGKEEGLKLLCGGGAAADRGYFIQPTVF-----GDLQDGMTIAKEEIFGPVMQILKFKSMEEVVGRANNSKYGLAAAVFTKDLDKANYLSQALQAGTVWVNCYDVFGAQSPFG-GYKLSGSGREL---GEYGLQAYTEVKTVTV-----------------------------*

C;cover size:393; local alignment length=393 (original info = 1BXSA	494	501	e-142	454	0.15	0.3	0.18)
>P1;1BXSA
structureX:1BXSA: 53: : 485: : : : : 
-VDKAVKAARQAFQIGSPWRTMDASERGRLLNKLADLIERDR--LLLATMEAMNGG-KLFSNAYLMD--------LGGCIKTLRYCAGWADKIQGRTIPM---DGNFFTYTRSEPVGVCGQIIPWNFPLLMFLWKIG--PALSCGNTVVVKPAEQTPLTALHMGSLIKEA----GFPPG-VVNIVPGYGPTAGAA-----ISSHMDVDKVAFTGSTEVGKLIKEAAG---KSNLKRVSLELGGKSPCIVFADADLDNAVEFAHQGVFYHQGQC-CIAASRLFVEESIYDEFVRRSVERAKKYVLGNPLTPGVSQGPQIDKEQYEKILDLIESGKKEGAKLECGGGPWGNKGYFIQPTVF-----SDVTDDMRIAKEEIFGPVQQIMKFKSLDDVIKRANNTFYGLSAGIFTNDIDKAITVSSALQSGTVWVNCYSVVSAQCPFG-GFKMSGNGREL---GEYGFHEYTEVKTV-------------------------------*

C;query_length:425 num_of_temps:1 cover_ratio:0.94 cover:399 not_cover:26
>P1;T0310
 : : : : : : : : : 
TVEQQGEMARSGGRM---LATLEPEQRAEIIHHLADLLTDQRDEILLANKKDLEEA-EGRLAAPLLKRLSLSTSKLNSLAIGLRQIAASSQDSVGRVLRRTRIAKNLELEQVTVPIGVLLVIFESRPDCLP--QVAA--LAIASGNGLLLKGGKEAAHSNRILHLLTQEALSIHGVKEA-VQLV------NTREE-----VELDKMIDLIIPRGSSQLVRDIQKAAK---G---IPVMGHSEGICHMYVDSEASVDKVTRLVRDSKCEYPAAC-N-ALETLLIHRDLLRTPLFDQIIDM---------------------------------LRVEQVKIHAGPKF---------ASYL-----TFVKS----LRTEYGDLELCIEVVDNVQDAIDHIHKYGSSHTDVIVTEDENTAEFFLQHVDSACVFWNASTRFSDGYRFGLGAEVGISTSRIHARGPVGLEGLLTTKWLLRGKDHVVSDFSEHGSLKYLHENLPIPQRNT*
