# Supplementary material for: A multi-template combination algorithm for protein comparative modeling
Source: BMC Struct Biol. 2008 Mar 17;8:18. doi: 10.1186/1472-6807-8-18 (PMC2311309; doi:10.1186/1472-6807-8-18)
Supplement: Additional file 2 — The compressed file of supplemental materials. The file can be decompressed by winzip on Windows or by tar xzf on Linux. The file includes query-template alignments of both the single-template approach and the multi-template approach that were used to generate the structure models for the CASP7 comparative modeling targets. [file 1472-6807-8-18-S2.gz › supplement/T0317_cm.pir]

C;cover size:153; local alignment length=153 (original info = 1WRMA	156	206	2e-54	153	0.3	0.47	0.04)
>P1;1WRMA
structureX:1WRMA: 3: : 148: : : : : 
MGN------GMNKILPGLYIGNFKDARDAEQLSKNKVTHILS---------V-HDSARPML--EGVKYLCIPAADSPSQNLTRHFKESIKFIHECR-LRGESCLVHCLAGVSRSVTLVIAYIMTVTDFGWEDALHTVRAGRSCANPNVGFQRQLQEFEKHEVHQY----------*

C;cover size:143; local alignment length=143 (original info = 1M3GA	145	200	2e-52	143	0.3	0.44	0)
>P1;1M3GA
structureX:1M3GA: 3: : 145: : : : : 
---------GPVEILPYLFLGSCSHSSDLQGLQACGITAVLN---------VSASCPNHFE--GLFRYKSIPVEDNQMVEISAWFQEAIGFIDWVK-NSGGRVLVHSQAGISRSATICLAYLMQSRRVRLDEAFDFVKQRRGVISPNFSFMGQLLQFETQVLCH-----------*

C;cover size:145; local alignment length=145 (original info = 1YZ4A	159	199	4e-52	145	0.31	0.48	0.04)
>P1;1YZ4A
structureX:1YZ4A: 4: : 141: : : : : 
MGN------GMTKVLPGLYLGNFIDAKDLDQLGRNKITHIIS---------I-HESPQPLL--QDITYLRIPVADTPEVPIKKHFKECINFIHCCR-LNGGNCLVHSFAGISRSTTIVTAYVMTVTGLGWRDVLEAIKATRPIANPNPGFRQQLEEF------------------*

C;cover size:136; local alignment length=136 (original info = 1YZ4B	156	198	7e-52	136	0.31	0.5	0)
>P1;1YZ4B
structureX:1YZ4B: 3: : 137: : : : : 
---------GMTKVLPGLYLGNFIDAKDLDQLGRNKITHIIS---------I-HESPQPLL--QDITYLRIPVADTPEVPIKKHFKECINFIHCCR-LNGGNCLVHSFAGISRSTTIVTAYVMTVTGLGWRDVLEAIKATRPIANPNPGFRQQLEEF------------------*

C;cover size:154; local alignment length=154 (original info = 1VHRA	178	194	8e-51	164	0.26	0.41	0.06)
>P1;1VHRA
structureX:1VHRA: 14: : 176: : : : : 
-GCYSLPSQPCNEVTPRIYVGNASVAQDIPKLQKLGITHVLNAAEGRSFMHVNTNANFYKD--SGITYLGIKANDTQEFNLSAYFERAADFIDQALAQKNGRVLVHCREGYSRSPTLVIAYLMMRQKMDVKSALSIVRQNR-EIGPNDGFLAQLCQLNDRLAKEGKL--------*

C;cover size:154; local alignment length=154 (original info = 1J4XA	178	191	7e-50	164	0.26	0.4	0.06)
>P1;1J4XA
structureX:1J4XA: 14: : 176: : : : : 
-GCYSLPSQPCNEVTPRIYVGNASVAQDIPKLQKLGITHVLNAAEGRSFMHVNTNANFYKD--SGITYLGIKANDTQEFNLSAYFERAADFIDQALAQKNGRVLVHSREGYSRSPTLVIAYLMMRQKMDVKSALSIVRQNR-EIGPNDGFLAQLCQLNDRLAKEGKL--------*

C;cover size:139; local alignment length=139 (original info = 1MKPA	144	188	7e-49	141	0.26	0.45	0.01)
>P1;1MKPA
structureX:1MKPA: 4: : 144: : : : : 
----------PVEILPFLYLGCAKDSTNLDVLEEFGIKYILN---------VTPNLPNLFENAGEFKYKQIPISDHWSQNLSQFFPEAISFIDEAR-GKNCGVLVHSLAGISRSVTVTVAYLMQKLNLSMNDAYDIVKMKKSNISPNFNFMGQLLDFERTL--------------*

C;template; advanced alignment combination (original info = C;cover size:132; local alignment length=132 (original info = 1I9SA	189	148	1e-36	139	0.15	0.31	0.12))
>P1;1I9SA
structureX:1I9SA:166: :177: : : : : 
------------------------------------------------------------------------------------------------------------------------------------------------------------------RRYGDIEEAPPP-*

C;query_length:163 num_of_temps:1 cover_ratio:0.94 cover:153 not_cover:10
>P1;T0317
 : : : : : : : : : 
MGTSEAAPPPFARVAPALFIGNARAAGATELLVRAGITLCVN---------VSRQQPGPRA--PGVAELRVPVFDDPAEDLLTHLEPTCAAMEAAV-RDGGSCLVYCKNGRSRSAAVCTAYLMRHRGHSLDRAFQMVKSARPVAEPNLGFWAQLQKYEQTLQAQAILPREPIDPE*
