# Supplementary material for: A multi-template combination algorithm for protein comparative modeling
Source: BMC Struct Biol. 2008 Mar 17;8:18. doi: 10.1186/1472-6807-8-18 (PMC2311309; doi:10.1186/1472-6807-8-18)
Supplement: Additional file 2 — The compressed file of supplemental materials. The file can be decompressed by winzip on Windows or by tar xzf on Linux. The file includes query-template alignments of both the single-template approach and the multi-template approach that were used to generate the structure models for the CASP7 comparative modeling targets. [file 1472-6807-8-18-S2.gz › supplement/T0288_single.pir]

C;cover size:84; local alignment length=84 (original info = 1Z87A	263	106	1e-24	84	0.26	0.45	0)
>P1;1Z87A
structureX:1Z87A: 76: : 159: : : : : 
-LQRRRVTVRKADAGGLGISIKGG--REN-----KMP---ILISKIFKGLAADQTEALFVGDAILSVNGEDLSSATHDEAVQALKKTGKEVVLEV---------*

C;query_length:93 num_of_temps:1 cover_ratio:0.9 cover:84 not_cover:9
>P1;T0288
 : : : : : : : : : 
SMVPGKVTLQKDAQNLIGISIGGG--AQY-----CPC---LYIVQVFDNTPAALDGTVAAGDEITGVNGRSIKGKTKVEVAKMIQEVKGEVTIHYN-KLQYYKV*
