# Supplementary material for: A multi-template combination algorithm for protein comparative modeling
Source: BMC Struct Biol. 2008 Mar 17;8:18. doi: 10.1186/1472-6807-8-18 (PMC2311309; doi:10.1186/1472-6807-8-18)
Supplement: Additional file 2 — The compressed file of supplemental materials. The file can be decompressed by winzip on Windows or by tar xzf on Linux. The file includes query-template alignments of both the single-template approach and the multi-template approach that were used to generate the structure models for the CASP7 comparative modeling targets. [file 1472-6807-8-18-S2.gz › supplement/T0359_cm.pir]

C;cover size:97; local alignment length=97 (original info = 2FNEB	100	126	2e-30	97	0.39	0.58	0.01)
>P1;2FNEB
structureX:2FNEB: 5: : 100: : : : : 
SMPQCKSITLERGPDGLGFSIV----GGYGSPHG---DLP-IYVKTVFAKGAASEDGRLKRGDQIIAVNGQSLEGVTHEEAVAILKRTKGTVTLMVLSSDETSV*

C;cover size:97; local alignment length=97 (original info = 2FNEC	104	126	2e-30	97	0.39	0.58	0.01)
>P1;2FNEC
structureX:2FNEC: 9: : 104: : : : : 
SMPQCKSITLERGPDGLGFSIV----GGYGSPHG---DLP-IYVKTVFAKGAASEDGRLKRGDQIIAVNGQSLEGVTHEEAVAILKRTKGTVTLMVLSSDETSV*

C;cover size:90; local alignment length=90 (original info = 2BYGA	98	124	9e-30	91	0.3	0.62	0.01)
>P1;2BYGA
structureX:2BYGA: 6: : 96: : : : : 
----VVEIKLFKGPKGLGFSIA----GGVGNQHI-PGDNS-IYVTKIIDGGAAQKDGRLQVGDRLLMVNNYSLEEVTHEEAVAILKNTSEVVYLKVGKPTT---*

C;cover size:89; local alignment length=89 (original info = 2FE5A	94	124	9e-30	90	0.37	0.63	0.01)
>P1;2FE5A
structureX:2FE5A: 4: : 93: : : : : 
----IMEVNLLKGPKGLGFSIA----GGIGNQHI-PGDNS-IYITKIIEGGAAQKDGRLQIGDRLLAVNNTNLQDVRHEEAVASLKNTSDMVYLKVAKPG----*

C;cover size:91; local alignment length=91 (original info = 2FNEA	95	122	3e-29	91	0.39	0.59	0.01)
>P1;2FNEA
structureX:2FNEA: 6: : 95: : : : : 
------SITLERGPDGLGFSIV----GGYGSPHG---DLP-IYVKTVFAKGAASEDGRLKRGDQIIAVNGQSLEGVTHEEAVAILKRTKGTVTLMVLSSDETSV*

C;cover size:89; local alignment length=89 (original info = 1QLCA	95	121	7e-29	90	0.33	0.6	0.01)
>P1;1QLCA
structureX:1QLCA: 3: : 92: : : : : 
---KVMEIKLIKGPKGLGFSIA----GGVGNQHI-PGDNS-IYVTKIIEGGAAHKDGRLQIGDKILAVNSVGLEDVMHEDAVAALKNTYDVVYLKVAKP-----*

C;cover size:91; local alignment length=91 (original info = 1KEFA	93	118	3e-28	92	0.31	0.52	0.01)
>P1;1KEFA
structureX:1KEFA: 1: : 92: : : : : 
---EYEEITLERGNSGLGFSIA----GGTDNPHIGD-DPS-IFITKIIPGGAAAQDGRLRVNDSILFVNEVDVREVTHSAAVEALKEAGSIVRLYVMRRKP---*

C;cover size:89; local alignment length=89 (original info = 1D5GA	96	116	1e-27	89	0.44	0.67	0.01)
>P1;1D5GA
structureX:1D5GA: 4: : 91: : : : : 
--GDIFEVELAKNDNSLGISVT----GGV-NTSV-R-HGG-IYVKAVIPQGAAESDGRIHKGDRVLAVNGVSLEGATHKQAVETLRNTGQVVHLLLEK------*

C;cover size:91; local alignment length=91 (original info = 1ZOKA	93	116	2e-27	92	0.31	0.53	0.01)
>P1;1ZOKA
structureX:1ZOKA: 1: : 92: : : : : 
---EYEEITLERGNSGLGFSIA----GGTDNPHIGD-DSS-IFITKIITGGAAAQDGRLRVNDCILRVNEADVRDVTHSKAVEALKEAGSIVRLYVKRRKA---*

C;cover size:89; local alignment length=89 (original info = 1IU0A	91	115	3e-27	90	0.32	0.53	0.01)
>P1;1IU0A
structureX:1IU0A: 2: : 91: : : : : 
---EYEEITLERGNSGLGFSIA----GGTDNPHIGD-DPS-IFITKIIPGGAAAQDGRLRVNDSILFVNEVDVREVTHSAAVEALKEAGSIVRLYVMRR-----*

C;cover size:89; local alignment length=89 (original info = 1VJ6A	95	114	6e-27	89	0.46	0.67	0.01)
>P1;1VJ6A
structureX:1VJ6A: 4: : 91: : : : : 
--GDTFEVELAKTDGSLGISVT----GGV-NTSV-R-HGG-IYVKAIIPKGAAESDGRIHKGDRVLAVNGVSLEGATHKQAVETLRNTGQVVHLLLEK------*

C;cover size:89; local alignment length=89 (original info = 1GM1A	94	114	9e-27	89	0.46	0.67	0.01)
>P1;1GM1A
structureX:1GM1A: 3: : 90: : : : : 
--GDTFEVELAKTDGSLGISVT----GGV-NTSV-R-HGG-IYVKAIIPKGAAESDGRIHKGDRVLAVNGVSLEGATHKQAVETLRNTGQVVHLLLEK------*

C;cover size:92; local alignment length=92 (original info = 1KEFA	93	112	3e-26	93	0.31	0.51	0.01)
>P1;1KEFA1
structureX:1KEFA: 1: : 93: : : : : 
---EYEEITLERGNSGLGFSIA----GGTDNPHIGD-DPS-IFITKIIPGGAAAQDGRLRVNDSILFVNEVDVREVTHSAAVEALKEAGSIVRLYVMRRKPP--*

C;cover size:89; local alignment length=89 (original info = 1Q7XA	108	111	4e-26	93	0.41	0.62	0.04)
>P1;1Q7XA
structureX:1Q7XA: 8: : 100: : : : : 
--GDIFEVELAKNDNSLGISVTVLFDKGGVNTSV-R-HGG-IYVKAVIPQGAAESDGRIHKGDRVLAVNGVSLEGATHKQAVETLRNTGQVVHLLLEK------*

C;cover size:96; local alignment length=96 (original info = 2FNEA	95	111	7e-26	96	0.38	0.58	0.01)
>P1;2FNEA1
structureX:2FNEA: 1: : 95: : : : : 
-MPQCKSITLERGPDGLGFSIV----GGYGSPHG---DLP-IYVKTVFAKGAASEDGRLKRGDQIIAVNGQSLEGVTHEEAVAILKRTKGTVTLMVLSSDETSV*

C;query_length:97 num_of_temps:1 cover_ratio:1 cover:97 not_cover:0
>P1;T0359
 : : : : : : : : : 
SMSETFDVELTKNVQGLGITIA----GYIGDKKL-E-PSG-IFVKSITKSSAVEHDGRIQIGDQIIAVDGTNLQGFTNQQAVEVLRHTGQTVLLTLMRRGETSV*
