# Supplementary material for: A multi-template combination algorithm for protein comparative modeling
Source: BMC Struct Biol. 2008 Mar 17;8:18. doi: 10.1186/1472-6807-8-18 (PMC2311309; doi:10.1186/1472-6807-8-18)
Supplement: Additional file 2 — The compressed file of supplemental materials. The file can be decompressed by winzip on Windows or by tar xzf on Linux. The file includes query-template alignments of both the single-template approach and the multi-template approach that were used to generate the structure models for the CASP7 comparative modeling targets. [file 1472-6807-8-18-S2.gz › supplement/T0324_single.pir]

C;cover size:205; local alignment length=205 (original info = 1JUDA	220	194	2e-50	220	0.12	0.28	0.07)
>P1;1JUDA
structureX:1JUDA: 2: : 220: : : : : 
--IKGIAFDLYGTLFD---VHSVVGRC-DEAFPGRGRE-ISALWRQKQL--------------------EYTWLRSLMNR----------------Y------VNFQ--QA--T-EDALR-------------FTCRH-LG-LDLDARTRSTLCDAYLRLAP---FSEVPDSLREL-K-RRG-LKLAILS---NGSPQSIDAVVSHAGLRDG-FDHLLSVDPVQVYKPDNRVYELAEQALGLDR-SAILFVSSNA-WDATGARYFGFP-TCWINR-T----GNVFEEMG-------------------------QTPDWEV--TSLRAVVELF-*

C;query_length:208 num_of_temps:1 cover_ratio:0.99 cover:205 not_cover:3
>P1;T0324
 : : : : : : : : : 
MTYQALMFDIDGTLTN---SQPAYTTVMREVLATYGKP-FSPAQAQKTF--------------------PMAAEQAMTEL----------------G------IAAS--EF--D-H--FQ-------------AQYED-VM-ASHYDQIE-----------L---YPGITSLFEQL-P-S-E-LRLGIVT---SQRRNELESGMRSYPFMMR-MAVTISADDTPKRKPDPLPLLTALEKVNVAP-QNALFIGDSV-SDEQTAQAANVD-FGLAVW-G----MDPNADH--------------------------QKVAHRF--QKPLDILELFK*
