# Supplementary material for: A multi-template combination algorithm for protein comparative modeling
Source: BMC Struct Biol. 2008 Mar 17;8:18. doi: 10.1186/1472-6807-8-18 (PMC2311309; doi:10.1186/1472-6807-8-18)
Supplement: Additional file 2 — The compressed file of supplemental materials. The file can be decompressed by winzip on Windows or by tar xzf on Linux. The file includes query-template alignments of both the single-template approach and the multi-template approach that were used to generate the structure models for the CASP7 comparative modeling targets. [file 1472-6807-8-18-S2.gz › supplement/T0329_cm.pir]

C;cover size:233; local alignment length=233 (original info = 1JUDA	220	194	2e-50	234	0.16	0.33	0.07)
>P1;1JUDA
structureX:1JUDA: 2: : 219: : : : : 
--IKGIAFDLYGTL--F---D---VHSVVGRC-DEAFPG-------RG-REIS-------AL-------WRQK-QL-EYTW---------LRS---------LMNRYVNFQQAT-E---D-ALRFTCRHLGLDLDA-R-TRSTLCDA---YLR-------------LA--PFSEVPDSLRELKRRGLKL-----A-----ILSN-------G-------S-------PQS--I-DAV-V-SHAG---LRDG-FDHLL-------SV----DPVQVYKPDNRVYELAEQALGLDR-SAILFVSSN-A-W-DATGARYFGFPTCWINR----------------------TGNVF----EEMG-------------------Q----------------------T--PDWEVTSLRAVVEL----*

C;cover size:233; local alignment length=233 (original info = 1ZRNA	220	193	4e-50	234	0.16	0.33	0.07)
>P1;1ZRNA
structureX:1ZRNA: 2: : 219: : : : : 
--IKGIAFDLYGTL--F---D---VHSVVGRC-DEAFPG-------RG-REIS-------AL-------WRQK-QL-EYTW---------LRS---------LMNRYVNFQQAT-E---D-ALRFTCRHLGLDLDA-R-TRSTLCDA---YLR-------------LA--PFSEVPDSLRELKRRGLKL-----A-----ILSN-------G-------S-------PQS--I-DAV-V-SHAG---LRDG-FDHLL-------SV----DPVQVYKPDNRVYELAEQALGLDR-SAILFVASN-A-W-DATGARYFGFPTCWINR----------------------TGNVF----EEMG-------------------Q----------------------T--PDWEVTSLRAVVEL----*

C;cover size:236; local alignment length=236 (original info = 1RQLA	257	190	3e-49	265	0.19	0.37	0.15)
>P1;1RQLA
structureX:1RQLA: 1: : 253: : : : : 
-KIEAVIFDWAGTT--V---DYGCFAPL--EVFMEIFHK-------RGVA--I-------TA-------EEAR-KP-MGLL---------KID---------HV-RALTEMPRI-A---S-EWNRVFR-------Q-L-PTEADIQE---MYEEFEEILFAILPRYAS--PINAVKEVIASLRERGIKI-----G-----STTG-------Y-------T-------REM--M-DIVAK-E-AA---LQGYKPDFLV-------TP----DDVPAGRPYPWMCYKNAMELGVYPMNHMIKVGDT-V-S-DMKEGRNAGMWTVGVIL----------------------GSSELGLTEEEVENMDSVELREKIEVVRNRFVE-------------------N--G--AHFTIETMQELESVME--*

C;cover size:236; local alignment length=236 (original info = 1FEZA	256	190	3e-49	265	0.19	0.37	0.15)
>P1;1FEZA
structureX:1FEZA: 1: : 253: : : : : 
-KIEAVIFDWAGTT--V---DYGCFAPL--EVFMEIFHK-------RGVA--I-------TA-------EEAR-KP-MGLL---------KID---------HV-RALTEMPRI-A---S-EWNRVFR-------Q-L-PTEADIQE---MYEEFEEILFAILPRYAS--PINAVKEVIASLRERGIKI-----G-----STTG-------Y-------T-------REM--M-DIVAK-E-AA---LQGYKPDFLV-------TP----DDVPAGRPYPWMCYKNAMELGVYPMNHMIKVGDT-V-S-DMKEGRNAGMWTVGVIL----------------------GSSELGLTEEEVENMDSVELREKIEVVRNRFVE-------------------N--G--AHFTIETMQELESVME--*

C;cover size:236; local alignment length=236 (original info = 1RDFA	263	190	5e-49	265	0.16	0.33	0.15)
>P1;1RDFA
structureX:1RDFA: 1: : 253: : : : : 
-KIEAVIFDWAGTT--V---DYGCFAPL--EVFMEIFHK-------RGVAITA-------EE-------A---------------------RK---------PMPLLKIDHVRA-L---T-EMPRIASEWNRVFRQ-L-PTEADIQE---MYEEFEEILFAILPRYAS--PINAVKEVIASLRERGIKI-----G-----STTG-------Y-------T-------REM--M-DIVAK-E-AA---LQGYKPDFLV-------TP----DDVPAGRPYPWMCYKNAMELGVYPMNHMIKVGDT-V-S-DMKEGRNAGMWTVGVIL----------------------GSSELGLTEEEVENMDSVELREKIEVVRNRFVE-------------------N--G--AHFTIETMQELESVME--*

C;cover size:235; local alignment length=235 (original info = 2GFHA	246	189	6e-49	239	0.18	0.36	0.05)
>P1;2GFHA
structureX:2GFHA: 8: : 236: : : : : 
-RVRAVFFDLDNTL--I---D---TAGASRRGMLEVIKL-------LQSKYHY-------KE-------EA---EI-ICDK---------VQV---------KLSKECFHCITD-V---R-TS-----HWEEAIQE-T-KGGADNRK---LAEECYFLWKSTRLQHMI--LADDVKAMLTELRKE-VRL-----L-----LLTN-------G-------D-------RQT--QREKI-E-A-CA---CQSY-FDAIV-------IG----GEQKEEKPAPSIFYHCCDLLGVQP-GDCVMVGDT-LET-DIQGGLNAGLK--ATVW----------------------INKSG----RVPL-------------------T-------------------S--SPMPHYMVSSVLELPALL---*

C;cover size:236; local alignment length=236 (original info = 1SWVA	257	188	2e-48	265	0.19	0.37	0.15)
>P1;1SWVA
structureX:1SWVA: 1: : 253: : : : : 
-KIEAVIFAWAGTT--V---DYGCFAPL--EVFMEIFHK-------RGVA--I-------TA-------EEAR-KP-MGLL---------KID---------HV-RALTEMPRI-A---S-EWNRVFR-------Q-L-PTEADIQE---MYEEFEEILFAILPRYAS--PINGVKEVIASLRERGIKI-----G-----STTG-------Y-------T-------REM--M-DIVAK-E-AA---LQGYKPDFLV-------TP----DDVPAGRPYPWMCYKNAMELGVYPMNHMIKVGDT-V-S-DMKEGRNAGMWTVGVIL----------------------GSSELGLTEEEVENMDSVELREKIEVVRNRFVE-------------------N--G--AHFTIETMQELESVME--*

C;cover size:232; local alignment length=232 (original info = 1VJ5A	547	185	1e-47	237	0.17	0.33	0.05)
>P1;1VJ5A
structureX:1VJ5A: 1: : 228: : : : : 
-TLRAAVFDLDGVL--A--------LPAVFGVLGRTEEA-------LALPRGL-------LN-------DAFQ-K---GGP---------EGA---------TTRLMKGEITLS-Q---W-IPLMEENCRKCSETA-K-VCLPKNFS---IKEIFDKAISARKIN------RPMLQAAL-MLRKKGFTT-----A-----ILTN-------TWL-----D-------DRA--E-RDG-L-A-QLMCELKMH-FDFLI-------ES----CQVGMVKPEPQIYKFLLDTLKASP-SEVVFLDDI-G-A-NLKPARDLGMVTILVQD----------------------TDTAL----KELE-------------------K-------------------V--T--GIQLLNTPAPLP------*

C;cover size:230; local alignment length=230 (original info = 1CQZB	541	184	2e-47	238	0.15	0.34	0.08)
>P1;1CQZB
structureX:1CQZB: 1: : 226: : : : : 
---RVAAFDLDGVL--A--------LPSIAGAFRRSEEA-------LALPRDF-------LL-------GAYQTEF-PEGP---------TEQ---------LMKGKITFSQWV-P---L-MDESYRKSSKACGAN-L-PENFSISQ---IF-------SQAMAARSI--NRPMLQAAIA-LKKKGFTT-----C-----IVTNNWLDDGDK-------R-------DSL--A-QMM-C-E------LSQH-FDFLI-------ES----CQVGMIKPEPQIYNFLLDTLKAKP-NEVVFLDDF-G-S-NLKPARDMGMVTILVHN----------------------TASAL----RELE-------------------K-------------------V--T--GTQFPEAPLPVP------*

C;cover size:230; local alignment length=230 (original info = 1S8OA	545	183	4e-47	235	0.17	0.34	0.05)
>P1;1S8OA
structureX:1S8OA: 1: : 226: : : : : 
---RAAVFDLDGVL--A--------LPAVFGVLGRTEEA-------LALPRGL-------LN-------DAFQ-K---GGP---------EGA---------TTRLMKGEITLS-Q---W-IPLMEENCRKCSETA-K-VCLPKNFS---IKEIFDKAISARKIN------RPMLQAAL-MLRKKGFTT-----A-----ILTN-------TWL-----D-------DRA--E-RDG-L-A-QLMCELKMH-FDFLI-------ES----CQVGMVKPEPQIYKFLLDTLKASP-SEVVFLDDI-G-A-NLKPARDLGMVTILVQD----------------------TDTAL----KELE-------------------K-------------------V--T--GIQLLNTPAPLP------*

C;cover size:234; local alignment length=234 (original info = 2AH5A	206	177	3e-45	234	0.18	0.38	0.13)
>P1;2AH5A
structureX:2AH5A: 2: : 204: : : : : 
-SITAIFFDLDGTL--V---D---SSIGIHNAFTYTFKE-------LGVPSP--------DA-------KTIR-GF--GPP---------LES---------SFATCL--------------------------------SKDQISE---AVQIYRSYYKAKGIYEAQ--LFPQIIDLLEELSSS-YPL-----Y-----ITTT-------K-------D-------TST--A-QDA-K-N-LE---IHHF-FDGIY-------GS----SPEAPHK--ADVIHQALQTHQLAP-EQAIIIGDT-K-F-DL-GARETGIQKLAITW----------------------GFGEQ----ADLL-------------------N-------------------Y--Q--PDYIAHKPLEVLAY----*

C;cover size:229; local alignment length=229 (original info = 1YS9A	253	175	1e-44	252	0.14	0.31	0.1)
>P1;1YS9A
structureX:1YS9A: 2: : 250: : : : : 
--YKGYLIDLDGTI--YQGKN---RIPAGERFIKR-LQE-------RGIPYLL-------VT-------NNTT-RT-PEMVQSMLANQFHVET---------SIETIYTATMATVD---Y-MNDMNRGKTAYVIGE-T-GLKSAIAAAGYVEELENPAYVVVGLDSQV--TYEML--AIATLAIQKGAL-----F-----IGTN-------P-------D-------LNI--P-TER-G-L-MP---GAGA-LNALL-------EAATRVKPVFIGKPNAIIMNKSLEVLGIQR-SEAVMVGDNYL-T-DIMAGIQNDIATILVTT----------------------GFTRP----EEVP-------------------T-------------------LPIQ--PDHVLSSLDE--------*

C;cover size:232; local alignment length=232 (original info = 2C4NA	250	174	2e-44	253	0.13	0.29	0.1)
>P1;2C4NA
structureX:2C4NA: 1: : 247: : : : : 
MTIKNVICDIDGVL--M---HDNVAVPGAAEFLHGIMDKGLPLVLLTNYPSQT-------GQ-------DLAN-RF-ATAG---------VDV---------PDSVFYTSAMAT-A---D-FLRRQEGKKAYVVGEGA-LIHELYKA---GFTITDVNPDFVIVGETR--SYN-----WDMMHKAAYFVANGARF-----IATN-------P-------D-------THGRGF-YPA-C-G-AL---CAG--IEKIS-------GR----KPFYVGKPSPWIIRAALNKMQAHS-EETVIVGDN-LRT-DILAGFQAGLETILVLS----------------------GVSSL----DDID-------------------SMP-----------------F--R--PSWIYPSVAEI-------*

C;cover size:236; local alignment length=236 (original info = 1QQ5A	245	172	9e-44	259	0.17	0.3	0.15)
>P1;1QQ5A
structureX:1QQ5A: 2: : 243: : : : : 
--IKAVVFDAYGTL--F---D----VQSVADATERAYPG-------RGEYI-T-------QV-------WRQK-QL-EYSW---------LRA---------LMGR----YADF-W---S-VTREALAYTLGTLGL-E-PDESFLAD---MAQAYNR---------LT--PYPDAAQCLAEL--APLKR-----A-----ILSN-------G-------A-------PDM--L-QAL-VAN-AG---LTDS-FDAVI-------SV----DAKRVFKPHPDSYALVEEVLGVTP-AEVLFVSSN-G-F-DVGGAKNFGFSVARVARLSQEALARELVSGTIAPLTMFKALRMR----EETY-------------------A-------------------E--A--PDFVVPALGDLPRLVRG-*

C;cover size:230; local alignment length=230 (original info = 1WVIA	253	172	9e-44	254	0.12	0.27	0.11)
>P1;1WVIA
structureX:1WVIA: 1: : 250: : : : : 
-TYKGYLIDLDGTI--YKGKD---RIPAGEDFVKR-LQE-------RQLPYIL-------VT-------NNTT-RT-PEMV---------QEMLATSFNIKTPLETIYTATLATID---Y-MNDMKRGKTAYVIGE-TGLKKAVAEA---GYREDSENPAYVVVGLDT--NLTYEKLTLATLAIQKGAV-----F-----IGTN-------P-------D------------L-NIP-T-E-RG---LLPG-AGAILFLLEKATRV----KPIIIGKPEAVIMNKALDRLGVKR-HEAIMVGDNYL-T-DITAGIKNDIATLLVTT----------------------GFTKP----EEVP-------------------A-------------------LPIQ--PDFVLSSLAE--------*

C;cover size:236; local alignment length=236 (original info = 1AQ6A	245	170	3e-43	259	0.17	0.3	0.15)
>P1;1AQ6A
structureX:1AQ6A: 2: : 243: : : : : 
--IKAVVFDAYGTL--F---D----VQSVADATERAYPG-------RGEYI-T-------QV-------WRQK-QL-EYSW---------LRA---------LMGR----YADF-W---G-VTREALAYTLGTLGL-E-PDESFLAD---MAQAYNR---------LT--PYPDAAQCLAEL--APLKR-----A-----ILSN-------G-------A-------PDM--L-QAL-VAN-AG---LTDS-FDAVI-------SV----DAKRVFKPHPDSYALVEEVLGVTP-AEVLFVSSN-G-F-DVGGAKNFGFSVARVARLSQEALARELVSGTIAPLTMFKALRMR----EETY-------------------A-------------------E--A--PDFVVPALGDLPRLVRG-*

C;cover size:230; local alignment length=230 (original info = 1O08A	221	169	9e-43	234	0.2	0.36	0.1)
>P1;1O08A
structureX:1O08A: 2: : 215: : : : : 
--FKAVLFDLDGVI--T---D---TAEYHFRAWKALAEE-------IGI-NGV-------DR-------QFNE-QL-KGVS---------RED---------SLQKIL-----------------------DLADK-K-VSAEEFKE---LAKRKNDNYVKMIQDVSPADVYPGILQLLKDLRSNKIKI-----A-----LASA---------------S-------KNG--P-FLL-E-R-MN---LTGY-FDAIA-------DP----AEVAASKPAPDIFIAAAHAVGVAP-SESIGLEDS-Q-A-GIQAIKDSGALPIGVGR----------------------PEDLG----DDIV-------------------I-------------------VPDT--SHYTLEFLKEV-------*

C;cover size:230; local alignment length=230 (original info = 1Z4NA	219	168	1e-42	234	0.2	0.36	0.1)
>P1;1Z4NA
structureX:1Z4NA: 2: : 215: : : : : 
--FKAVLFDLDGVI--T---D---TAEYHFRAWKALAEE-------IGI-NGV-------DR-------QFNE-QL-KGVS---------RED---------SLQKIL-----------------------DLADK-K-VSAEEFKE---LAKRKNDNYVKMIQDVSPADVYPGILQLLKDLRSNKIKI-----A-----LASA---------------S-------KNG--P-FLL-E-R-MN---LTGY-FDAIA-------DP----AEVAASKPAPDIFIAAAHAVGVAP-SESIGLEDS-Q-A-GIQAIKDSGALPIGVGR----------------------PEDLG----DDIV-------------------I-------------------VPDT--SHYTLEFLKEV-------*

C;cover size:236; local alignment length=236 (original info = 1QQ7A	244	165	2e-41	259	0.16	0.3	0.15)
>P1;1QQ7A
structureX:1QQ7A: 2: : 242: : : : : 
--IKAVVF-AYGTL--F---D----VQSVADATERAYPG-------RGEYI-T-------QV-------WRQK-QL-EYSW---------LRA---------LMGR----YADF-W---S-VTREALAYTLGTLGL-E-PDESFLAD---MAQAYNR---------LT--PYPDAAQCLAEL--APLKR-----A-----ILSN-------G-------A-------PDM--L-QAL-VAN-AG---LTDS-FDAVI-------SV----DAKRVFKPHPDSYALVEEVLGVTP-AEVLFVSSN-G-F-DVGGAKNFGFSVARVARLSQEALARELVSGTIAPLTMFKALRMR----EETY-------------------A-------------------E--A--PDFVVPALGDLPRLVRG-*

C;cover size:230; local alignment length=230 (original info = 1Z4OA	219	163	4e-41	234	0.2	0.36	0.1)
>P1;1Z4OA
structureX:1Z4OA: 2: : 214: : : : : 
--FKAVLFDLDGVI--T---D---TAEYHFRAWKALAEE-------IGI-NGV-------DR-------QFNE-QL-KGVS---------RED---------SLQKIL-----------------------DLADK-K-VSAEEFKE---LAKRKNDNYVKMIQDVSPADVYPGILQLLKDLRSNKIKI-----A-----LASA---------------S-------KNG--P-FLL-E-R-MN---LTGY-FDAIA-------DP----A-VAASKPAPDIFIAAAHAVGVAP-SESIGLEDS-Q-A-GIQAIKDSGALPIGVGR----------------------PEDLG----DDIV-------------------I-------------------VPDT--SHYTLEFLKEV-------*

C;cover size:234; local alignment length=234 (original info = 1X42A	223	163	5e-41	238	0.15	0.34	0.09)
>P1;1X42A
structureX:1X42A: 1: : 219: : : : : 
--IRAVFFDFVGTLLSV---E---GEAKTHLKIEEVLGD-------YPLNPKT-------LL-------DEYE-K---------------------------LTREAFSNYAGK-P---Y-RPIRDIEEEVRKLAE-K-YGFKYPEN---FWEIHLRH-----QRYGE--LYPEVVEVLKSLKGK-YHV-----G-----I-TD-------S-------D-------TEY--L-AHL-D-A-LG---IKDL-FDSIT-------TS----EEAGFFKPHPRIFELALKKAGVKG-EEAVYVGDN-P-VKDCGGSKNLG-TSILL-------------------------DRKG----EKRE-------------------F-------------------WD-K--CDFIVSDLREVIKIV---*

C;cover size:230; local alignment length=230 (original info = 1Z4OB	215	163	7e-41	234	0.19	0.35	0.11)
>P1;1Z4OB
structureX:1Z4OB: 2: : 211: : : : : 
--FKAVLFDLDGVI--T---D---TAEYHFRAWKALAEE-------IGI-NGV-------DR-------QFNE-QL-KGVS---------RED---------SLQKILDLA-----------------------------DKEEFKE---LAKRKNDNYVKMIQDVSPADVYPGILQLLKDLRSNKIKI-----A-----LASA---------------S-------KNG--P-FLL-E-R-MN---LTGY-FDAIA-------DP----AEVAASKPAPDIFIAAAHAVGVAP-SESIGLEDS-Q-A-GIQAIKDSGALPIGVGR----------------------PEDLG----DDIV-------------------I-------------------VPDT--SHYTLEFLKEV-------*

C;query_length:239 num_of_temps:1 cover_ratio:0.97 cover:233 not_cover:6
>P1;T0329
 : : : : : : : : : 
MKYKAAIFDMDGTI--L---D---TSADLTSALNYAFEQ-------TGHRHDF-------TV-------EDIK-NF-FGSG---------VVV---------AVTRALAYEAGS-S---R-ESLVAFGTKDEQIPE-A-VTQTEVNR---VLEVFKPYYADHCQIKTG--PFPGILDLMKNLRQKGVKL-----A-----VVSN-------K-------P-------NEA--V-QVL-V-E-EL---FPGS-FDFAL-------GE----KSGIRRKPAPDMTSECVKVLGVPR-DKCVYIGDS-E-I-DIQTARNSEMDEIAVNW----------------------GFRSV----PFLQ-------------------K-------------------H--G--ATVIVDTAEKLEEAILGE*
