# Supplementary material for: A multi-template combination algorithm for protein comparative modeling
Source: BMC Struct Biol. 2008 Mar 17;8:18. doi: 10.1186/1472-6807-8-18 (PMC2311309; doi:10.1186/1472-6807-8-18)
Supplement: Additional file 2 — The compressed file of supplemental materials. The file can be decompressed by winzip on Windows or by tar xzf on Linux. The file includes query-template alignments of both the single-template approach and the multi-template approach that were used to generate the structure models for the CASP7 comparative modeling targets. [file 1472-6807-8-18-S2.gz › supplement/T0362_single.pir]

C;cover size:131; local alignment length=131 (original info = 2GF6C	123	159	3e-40	132	0.22	0.43	0.08)
>P1;2GF6C
structureX:2GF6C: 2: : 123: : : : : 
-------VFEDVVRIYDTDAQGIAHYAAYYRFFTNTIEKFIKEKVGIPYPIV---------NENLWFVIAESHAIYHRPVKLGDKLTVLLNPKILSNKTIKFEFKVLK-----DGE-LTTEG-YVIQIAINPKIW-KSTE-PKEIDK-------------*

C;query_length:151 num_of_temps:1 cover_ratio:0.87 cover:131 not_cover:20
>P1;T0362
 : : : : : : : : : 
MNPENWLLLRRVVRFGDTDAAGVMHFHQLFRWCHESWEESL-ESYGLNPADIFPGSRKSEVTPEVALPIIHCQADFRRPIHTGDALAMELRPERLNPNSFQVHFEFRC-----EEQ-IAAHA-LIRHLAINAQTR-HRCALPEGIDRWLEASGVGKIGSI*
