# Supplementary material for: A multi-template combination algorithm for protein comparative modeling
Source: BMC Struct Biol. 2008 Mar 17;8:18. doi: 10.1186/1472-6807-8-18 (PMC2311309; doi:10.1186/1472-6807-8-18)
Supplement: Additional file 2 — The compressed file of supplemental materials. The file can be decompressed by winzip on Windows or by tar xzf on Linux. The file includes query-template alignments of both the single-template approach and the multi-template approach that were used to generate the structure models for the CASP7 comparative modeling targets. [file 1472-6807-8-18-S2.gz › supplement/T0374_cm.pir]

C;cover size:157; local alignment length=157 (original info = 1VHSA	161	170	2e-43	163	0.21	0.33	0.06)
>P1;1VHSA
structureX:1VHSA: 1: : 159: : : : : 
-SLTLRLAEHRDLEAVVAIYN-ST--IASRVTADTEPVTPEDREWFSGHTESRPLYVAEDENGNVAAWISFETF---YGRPAYNKTAEVSIYIDEACRGKGVGSYLLQEALRIA-PNLGIRSL-AFIFGHNKPSLKLFEKHGFAEWGLFPGIAEDGKRYDLKILGREL--*

C;cover size:157; local alignment length=157 (original info = 1VHSB	155	166	4e-42	163	0.22	0.33	0.09)
>P1;1VHSB
structureX:1VHSB: 1: : 153: : : : : 
-SLTLRLAEHRDLEAVVAI---------YNSTIASEPVTPEDREWFSGHTESRPLYVAEDENGNVAAWISFETF---YGRPAYNKTAEVSIYIDEACRGKGVGSYLLQEALRIA-PNLGIRSL-AFIFGHNKPSLKLFEKHGFAEWGLFPGIAEDGKRYDLKILGREL--*

C;cover size:141; local alignment length=141 (original info = 1YREB	187	153	2e-38	145	0.19	0.33	0.04)
>P1;1YREB
structureX:1YREB: 12: : 154: : : : : 
-ALRLEPLVEADIPELVSLAEANREALQYMDGPTRPDWYRQS---LAEQREGRALPLAVRLGVQLVGTTRFAEF---LPALPA--CEIGWTWLDQAQHGSGLNRMIKYLMLKHAFDNLRMVRVQLSTAASNLRAQGAIDKLGAQREGVLRNH------------------*

C;cover size:141; local alignment length=141 (original info = 1YREA	183	153	4e-38	145	0.19	0.33	0.04)
>P1;1YREA
structureX:1YREA: 9: : 151: : : : : 
-ALRLEPLVEADIPELVSLAEANREALQYMDGPTRPDWYRQS---LAEQREGRALPLAVRLGVQLVGTTRFAEF---LPALPA--CEIGWTWLDQAQHGSGLNRMIKYLMLKHAFDNLRMVRVQLSTAASNLRAQGAIDKLGAQREGVLRNH------------------*

C;cover size:141; local alignment length=141 (original info = 1YREC	182	153	4e-38	145	0.19	0.33	0.04)
>P1;1YREC
structureX:1YREC: 8: : 150: : : : : 
-ALRLEPLVEADIPELVSLAEANREALQYMDGPTRPDWYRQS---LAEQREGRALPLAVRLGVQLVGTTRFAEF---LPALPA--CEIGWTWLDQAQHGSGLNRMIKYLMLKHAFDNLRMVRVQLSTAASNLRAQGAIDKLGAQREGVLRNH------------------*

C;query_length:160 num_of_temps:1 cover_ratio:0.98 cover:157 not_cover:3
>P1;T0374
 : : : : : : : : : 
MQLSHRPAETGDLETVAGFPQ-DRDELFYCYPKAIWPFSVAQ---LAAAIAERRGSTVAVHDGQVLG---FANF---YQWQHGDFCALGNMMVAPAARGLGVARYLIGVMENLAREQYKARLMKISCFNANAAGLLLYTQLGYQPRAIAERHDPDGRRVALIQMDKPLEP*
