# Supplementary material for: A multi-template combination algorithm for protein comparative modeling
Source: BMC Struct Biol. 2008 Mar 17;8:18. doi: 10.1186/1472-6807-8-18 (PMC2311309; doi:10.1186/1472-6807-8-18)
Supplement: Additional file 2 — The compressed file of supplemental materials. The file can be decompressed by winzip on Windows or by tar xzf on Linux. The file includes query-template alignments of both the single-template approach and the multi-template approach that were used to generate the structure models for the CASP7 comparative modeling targets. [file 1472-6807-8-18-S2.gz › supplement/T0384_cm.pir]

C;cover size:311; local alignment length=311 (original info = 1RYED	370	371	e-103	326	0.16	0.32	0.04)
>P1;1RYED
structureX:1RYED: 28: : 353: : : : : 
---YAIVGLGKYALNQILPGFAGCQHSRIEALVSGNAEKAKIVAAEYGVDPRKIYDYSNFDKIAKDPKIDAVYIILPNSLHAEFAIRAFKAGKHVMCEKPMATSVADCQRMIDAAKAANKKLMIGYRCHYDPMNRAAVKLIRENQLGKLGMVTTDNSDVMDQNDPAQQWRLRRELAGGGSLMDIGIYGLNGTRYLLGEEPIEVRAYTYSDPNDERFVEVEDRIIWQMRFRSGALSHGASSYSTTTTSRFSVQGDKAVLLMDPATGYYQNLISVQTPGHANQS-MMPA-----NNQFSAQLDHLAEAVINNKPVRSPGEEGMQDVRLIQAIYEAAR-----------*

C;cover size:311; local alignment length=311 (original info = 1RYEB	371	366	e-102	327	0.16	0.32	0.04)
>P1;1RYEB
structureX:1RYEB: 28: : 354: : : : : 
---YAIVGLGKYALNQILPGFAGCQHSRIEALVSGNAEKAKIVAAEYGVDPRKIYDYSNFDKIAKDPKIDAVYIILPNSLHAEFAIRAFKAGKHVMCEKPMATSVADCQRMIDAAKAANKKLMIGYRCHYDPMNRAAVKLIRENQLGKLGMVTTDNSDVMDQNDPAQQWRLRRELAGGGSLMDIGIYGLNGTRYLLGEEPIEVRAYTYSDPNDERFVEVEDRIIWQMRFRSGALSHGASSYSTTTTSRFSVQGDKAVLLMDPATGYYQNLISVQTPGHANQSMMMPA-----NNQFSAQLDHLAEAVINNKPVRSPGEEGMQDVRLIQAIYEAAR-----------*

C;cover size:311; local alignment length=311 (original info = 1H6DB	381	366	e-102	331	0.16	0.32	0.06)
>P1;1H6DB
structureX:1H6DB: 34: : 364: : : : : 
---YAIVGLGKYALNQILPGFAGCQHSRIEALVSGNAEKAKIVAAEYGVDPRKIYDYSNFDKIAKDPKIDAVYIILPNSLHAEFAIRAFKAGKHVMCEKPMATSVADCQRMIDAAKAANKKLMIGYRCHYDPMNRAAVKLIRENQLGKLGMVTTDNSDVMDQNDPAQQWRLRRELAGGGSLMDIGIYGLNGTRYLLGEEPIEVRAYTYSDPNDERFVEVEDRIIWQMRFRSGALSHGASSYSTTTTSRFSVQGDKAVLLMDPATGYYQNLISVQTPGHANQS-MMPQFIMPANNQFSAQLDHLAEAVINNKPVRSPGEEGMQDVRLIQAIYEAAR-----------*

C;cover size:311; local alignment length=311 (original info = 1H6DC	382	366	e-102	331	0.16	0.32	0.06)
>P1;1H6DC
structureX:1H6DC: 35: : 365: : : : : 
---YAIVGLGKYALNQILPGFAGCQHSRIEALVSGNAEKAKIVAAEYGVDPRKIYDYSNFDKIAKDPKIDAVYIILPNSLHAEFAIRAFKAGKHVMCEKPMATSVADCQRMIDAAKAANKKLMIGYRCHYDPMNRAAVKLIRENQLGKLGMVTTDNSDVMDQNDPAQQWRLRRELAGGGSLMDIGIYGLNGTRYLLGEEPIEVRAYTYSDPNDERFVEVEDRIIWQMRFRSGALSHGASSYSTTTTSRFSVQGDKAVLLMDPATGYYQNLISVQTPGHANQS-MMPQFIMPANNQFSAQLDHLAEAVINNKPVRSPGEEGMQDVRLIQAIYEAAR-----------*

C;cover size:311; local alignment length=311 (original info = 1H6DA	383	366	e-102	331	0.16	0.32	0.06)
>P1;1H6DA
structureX:1H6DA: 36: : 366: : : : : 
---YAIVGLGKYALNQILPGFAGCQHSRIEALVSGNAEKAKIVAAEYGVDPRKIYDYSNFDKIAKDPKIDAVYIILPNSLHAEFAIRAFKAGKHVMCEKPMATSVADCQRMIDAAKAANKKLMIGYRCHYDPMNRAAVKLIRENQLGKLGMVTTDNSDVMDQNDPAQQWRLRRELAGGGSLMDIGIYGLNGTRYLLGEEPIEVRAYTYSDPNDERFVEVEDRIIWQMRFRSGALSHGASSYSTTTTSRFSVQGDKAVLLMDPATGYYQNLISVQTPGHANQS-MMPQFIMPANNQFSAQLDHLAEAVINNKPVRSPGEEGMQDVRLIQAIYEAAR-----------*

C;cover size:311; local alignment length=311 (original info = 1EVJA	340	358	1e-99	326	0.17	0.33	0.06)
>P1;1EVJA
structureX:1EVJA: 5: : 323: : : : : 
---YAIVGLGKYALNQILPGFAGCQHSRIEALVDGNAEKAKIVAAEYGVDPRKIYDYSNFDKIAKDPKIDAVYIILPNSLHAEFAIRAFKAGKHVMCEKPMATSVADCQRMIDAAKAANKKLMIGYRCHYDPMNRAAVKLIRENQLGKLGMVTTDNSDVMDQNDPAQQWRLRRELAGGGSLMDIGIYGLNGTRYLLGEEPIEVRAYTYSDPNDERFVEVEDRIIWQMRFRSGALSHGASSYSTTTTSRFSVQGDKAVLLMDP------ATGYYQNLISVQTP-MP-A-----NNQFSAQLDHLAEAVINNKPVRSPGEEGMQDVRLIQAIYEAAR-----------*

C;cover size:311; local alignment length=311 (original info = 1RYEA	343	358	2e-99	326	0.16	0.32	0.07)
>P1;1RYEA
structureX:1RYEA: 9: : 326: : : : : 
---YAIVGLGKYALNQILPGFAGCQHSRIEALVSGNAEKAKIVAAEYGVDPRKIYDYSNFDKIAKDPKIDAVYIILPNSLHAEFAIRAFKAGKHVMCEKPMATSVADCQRMIDAAKAANKKLMIGYRCHYDPMNRAAVKLIRENQLGKLGMVTTDNSDVMDQNDPAQQWRLRRELAGGGSLMDIGIYGLNGTRYLLGEEPIEVRAYTYSDPNDERFVEVEDRIIWQMRFRSGALSHGASSYSTTTTSRFSVQGDKAVLLMDPATGYYQNLISVQT---------PPA-----NNQFSAQLDHLAEAVINNKPVRSPGEEGMQDVRLIQAIYEAAR-----------*

C;cover size:311; local alignment length=311 (original info = 1RYEC	339	357	2e-99	326	0.16	0.32	0.07)
>P1;1RYEC
structureX:1RYEC: 5: : 322: : : : : 
---YAIVGLGKYALNQILPGFAGCQHSRIEALVSGNAEKAKIVAAEYGVDPRKIYDYSNFDKIAKDPKIDAVYIILPNSLHAEFAIRAFKAGKHVMCEKPMATSVADCQRMIDAAKAANKKLMIGYRCHYDPMNRAAVKLIRENQLGKLGMVTTDNSDVMDQNDPAQQWRLRRELAGGGSLMDIGIYGLNGTRYLLGEEPIEVRAYTYSDPNDERFVEVEDRIIWQMRFRSGALSHGASSYSTTTTSRFSVQGDKAVLLMDPATGYYQNLISVQT---------PPA-----NNQFSAQLDHLAEAVINNKPVRSPGEEGMQDVRLIQAIYEAAR-----------*

C;cover size:311; local alignment length=311 (original info = 1EVJB	338	354	2e-98	326	0.16	0.32	0.07)
>P1;1EVJB
structureX:1EVJB: 5: : 321: : : : : 
---YAIVGLGKYALNQILPGFAGCQHSRIEALVDGNAEKAKIVAAEYGVDPRKIYDYSNFDKIAKDPKIDAVYIILPNSLHAEFAIRAFKAGKHVMCEKPMATSVADCQRMIDAAKAANKKLMIGYRCHYDPMNRAAVKLIRENQLGKLGMVTTDNSDVMDQNDPAQQWRLRRELAGGGSLMDIGIYGLNGTRYLLGEEPIEVRAYTYSDPNDERFVEVEDRIIWQMRFRSGALSHGASSYSTTTTSRFSVQGDKAVLLMDPATGYYQNLISVQT----------PA-----NNQFSAQLDHLAEAVINNKPVRSPGEEGMQDVRLIQAIYEAAR-----------*

C;cover size:311; local alignment length=311 (original info = 1EVJD	338	353	4e-98	326	0.15	0.31	0.07)
>P1;1EVJD
structureX:1EVJD: 5: : 321: : : : : 
---YAIVGLGKYALNQILPGFAGCQHSRIEALVDGNAEKAKIVAAEYGVDPRKIYDYSNFDKIAKDPKIDAVYIILPNSLHAEFAIRAFKAGKHVMCEKPMATSVADCQRMIDAAKAANKKLMIGYRCHYDPMNRAAVKLIRENQLGKLGMVTTDNSDVMDQNDPAQQWRLRRELAGGGSLMDIGIYGLNGTRYLLGEEPIEVRAYTYSDPNDERFVEVEDRIIWQMRFRSGALSHGASSYSTTTTSRFSVQGDKAVLLMDPATGYYQNLISVQTPG---------------NNQFSAQLDHLAEAVINNKPVRSPGEEGMQDVRLIQAIYEAAR-----------*

C;template; advanced alignment combination (original info = C;cover size:321; local alignment length=321 (original info = 1YDWB	344	329	8e-91	342	0.18	0.32	0.07))
>P1;1YDWB
structureX:1YDWB:329: :339: : : : : 
--------------------------------------------------------------------------------------------------------------------------------------------------------------------------------------------------------------------------------------------------------------------------------------------------------------------------------------------AVKESVDKNYQ---*

C;query_length:325 num_of_temps:1 cover_ratio:0.96 cover:311 not_cover:14
>P1;T0384
 : : : : : : : : : 
MLKLGVIGTGAIS-HHFIEAAHTSGEYQLVAIYSRKLETAATFASRYQNIQL----FDQLEVFF-KSSFDLVYIASPNSLHFAQAKAALSAGKHVILEKPAVSQPQEWFDLIQTAEKNNCFIFEAARNYHEKAFTTIKNFLADKQVLGADFNYAKYSSKMPDLLAGQTPNVFSDRFAGGALMDLGIYPLYAAVRLFG-KANDATYHAQQLDNS-----IDLNGDGILFYPDYQ-VHIKAGKNITSNLPCEIYTTDGTLTLNTIEHIRSAIFTDHQGNQVQLP-IQQA-----PHTMTEEVAAFAHMIQQPD--LNLYQTWLYDAGSVHELLYTMRQTAGIRFEAEK*
