# Supplementary material for: A multi-template combination algorithm for protein comparative modeling
Source: BMC Struct Biol. 2008 Mar 17;8:18. doi: 10.1186/1472-6807-8-18 (PMC2311309; doi:10.1186/1472-6807-8-18)
Supplement: Additional file 2 — The compressed file of supplemental materials. The file can be decompressed by winzip on Windows or by tar xzf on Linux. The file includes query-template alignments of both the single-template approach and the multi-template approach that were used to generate the structure models for the CASP7 comparative modeling targets. [file 1472-6807-8-18-S2.gz › supplement/T0323_cm.pir]

C;cover size:198; local alignment length=198 (original info = 1KO9A	312	225	7e-60	224	0.16	0.32	0.12)
>P1;1KO9A
structureX:1KO9A: 91: : 311: : : : : 
---LDVTLAQLYHHWGSVDSHFQEVAQKFQG--VRL-LRQDPIECLFSFICSSNNNIARITGMVERLCQAFGPRLIQLDDVTYHGFPSLQALAGPEVEAHLRKL--GL-GY-RARYVSASARAILEEQGGLAWLQQLRESSYEEAHKALCILPGVGTKVADCICLMALDKPQAVP-VDVHMWHIAQRDYSWHPTTSQAKGPSPQTNKE----LGNFFRSLWGPYAGWAQAVLFSAD--------------------*

C;cover size:198; local alignment length=198 (original info = 1LWYA	314	225	1e-59	224	0.16	0.32	0.12)
>P1;1LWYA
structureX:1LWYA: 91: : 311: : : : : 
---LDVTLAQLYHHWGSVDSHFQEVAQKFQG--VRL-LRQDPIECLFSFICSSNNNIARITGMVERLCQAFGPRLIQLDDVTYHGFPSLQALAGPEVEAHLRKL--GL-GY-RARYVSASARAILEEQGGLAWLQQLRESSYEEAHKALCILPGVGTKVADCICLMALDKPQAVP-VDVHMWHIAQRDYSWHPTTSQAKGPSPQTNKE----LGNFFRSLWGPYAGWAQAVLFSAD--------------------*

C;cover size:198; local alignment length=198 (original info = 1N3CA	314	223	3e-59	224	0.16	0.32	0.12)
>P1;1N3CA
structureX:1N3CA: 91: : 311: : : : : 
---LDVTLAQLYHHWGSVDSHFQEVAQKFQG--VRL-LRQDPIECLFSFICSSNNNIARITGMVERLCQAFGPRLIQLDDVTYHGFPSLQALAGPEVEAHLRKL--GL-GY-RARYVSASARAILEEQGGLAWLQQLRESSYEEAHKALCILPGVGTKVADCICLMALDKPQAVP-VNVHMWHIAQRDYSWHPTTSQAKGPSPQTNKE----LGNFFRSLWGPYAGWAQAVLFSAD--------------------*

C;cover size:198; local alignment length=198 (original info = 1EBMA	314	223	3e-59	224	0.16	0.32	0.12)
>P1;1EBMA
structureX:1EBMA: 91: : 311: : : : : 
---LDVTLAQLYHHWGSVDSHFQEVAQKFQG--VRL-LRQDPIECLFSFICSSNNNIARITGMVERLCQAFGPRLIQLDDVTYHGFPSLQALAGPEVEAHLRKL--GL-GY-RARYVSASARAILEEQGGLAWLQQLRESSYEEAHKALCILPGVGTQVADCICLMALDKPQAVP-VDVHMWHIAQRDYSWHPTTSQAKGPSPQTNKE----LGNFFRSLWGPYAGWAQAVLFSAD--------------------*

C;cover size:198; local alignment length=198 (original info = 1YQKA	312	222	5e-59	224	0.16	0.32	0.12)
>P1;1YQKA
structureX:1YQKA: 91: : 311: : : : : 
---LDVTLAQLYHHWGSVDSHFQEVAQKFQG--VRL-LRQDPIECLFSFICSSCNNIARITGMVERLCQAFGPRLIQLDDVTYHGFPSLQALAGPEVEAHLRKL--GL-GY-RARYVSASARAILEEQGGLAWLQQLRESSYEEAHKALCILPGVGTKVADCICLMALDKPQAVP-VDVHMWHIAQRDYSWHPTTSQAKGPSPQTNKE----LGNFFRSLWGPYAGWAQAVLFSAD--------------------*

C;cover size:198; local alignment length=198 (original info = 1M3QA	314	222	8e-59	224	0.16	0.32	0.12)
>P1;1M3QA
structureX:1M3QA: 91: : 311: : : : : 
---LDVTLAQLYHHWGSVDSHFQEVAQKFQG--VRL-LRQDPIECLFSFICSSNNNIARITGMVERLCQAFGPRLIQLDDVTYHGFPSLQALAGPEVEAHLRKL--GL-GY-RARYVSASARAILEEQGGLAWLQQLRESSYEEAHKALCILPGVGTKVADCICLMALDKPQAVP-VEVHMWHIAQRDYSWHPTTSQAKGPSPQTNKE----LGNFFRSLWGPYAGWAQAVLFSAD--------------------*

C;cover size:198; local alignment length=198 (original info = 1N3AA	314	221	1e-58	224	0.16	0.31	0.12)
>P1;1N3AA
structureX:1N3AA: 91: : 311: : : : : 
---LDVTLAQLYHHWGSVDSHFQEVAQKFQG--VRL-LRQDPIECLFSFICSSNNNIARITGMVERLCQAFGPRLIQLDDVTYHGFPSLQALAGPEVEAHLRKL--GL-GY-RARYVSASARAILEEQGGLAWLQQLRESSYEEAHKALCILPGVGTKVADCICLMALDKPQAVP-VQVHMWHIAQRDYSWHPTTSQAKGPSPQTNKE----LGNFFRSLWGPYAGWAQAVLFSAD--------------------*

C;cover size:198; local alignment length=198 (original info = 1YQRA	314	220	2e-58	224	0.16	0.32	0.12)
>P1;1YQRA
structureX:1YQRA: 91: : 311: : : : : 
---LDVTLAQLYHHWGSVDSHFQEVAQKFQG--VRL-LRQDPIECLFSFICSSCNNIARITGMVERLCQAFGPRLIQLDDVTYHGFPSLQALAGPEVEAHLRKL--GL-GY-RARYVSASARAILEEQGGLAWLQQLRESSYEEAHKALCILPGVGTQVADCICLMALDKPQAVP-VDVHMWHIAQRDYSWHPTTSQAKGPSPQTNKE----LGNFFRSLWGPYAGWAQAVLFSAD--------------------*

C;cover size:187; local alignment length=187 (original info = 1MPGA	282	219	5e-58	196	0.21	0.4	0.09)
>P1;1MPGA
structureX:1MPGA: 95: : 281: : : : : 
---------------------LGRLGAARPG--LRLPGCVDAFEQGVRAILGQLVSVAMAAKLTARVAQLYGERLDDFPEYIC--FPTPQRLAAADPQA-LKAL--GM-PLKRAEALIHLANAALE---GTLPMTI--PGDVEQAMKTLQTFPGIGRWTANYFALRGWQAKDVFLPDDYLIK---QRFP------GM----TPAQIRR----YAE----RWKPWRSYALLHIWYTEGWQPDE--------------*

C;cover size:170; local alignment length=170 (original info = 1KG2A	224	200	2e-52	179	0.15	0.32	0.12)
>P1;1KG2A
structureX:1KG2A: 12: : 177: : : : : 
-----------------------DWYDKYGRKTLPWQIDKTPYKVWLSEVMLQQTQVATVIPYFERFMAR---------------FPTVTDLANAPLDE-VLHLWTGLGYYARARNLHKAAQQVAT----------LHGGKFPETFEEVAALPGVGRSTAGAILSLSLGK--HFPILDGNVKRVLARCY------AVSGWPGKKEVENKLWSLSE----QVTPAVGV-----------------------------*

C;cover size:170; local alignment length=170 (original info = 1MUYA	225	200	2e-52	179	0.15	0.32	0.12)
>P1;1MUYA
structureX:1MUYA: 12: : 177: : : : : 
-----------------------DWYDKYGRKTLPWQIDKTPYKVWLSEVMLQQTQVATVIPYFERFMAR---------------FPTVTDLANAPLDE-VLHLWTGLGYYARARNLHKAAQQVAT----------LHGGKFPETFEEVAALPGVGRSTAGAILSLSLGK--HFPILDGNVKRVLARCY------AVSGWPGKKEVENKLWSLSE----QVTPAVGV-----------------------------*

C;cover size:170; local alignment length=170 (original info = 1WEFA	225	200	3e-52	179	0.15	0.32	0.12)
>P1;1WEFA
structureX:1WEFA: 12: : 177: : : : : 
-----------------------DWYDKYGRATLPWQIDKTPYKVWLSEVMLQQTQVATVIPYFERFMAR---------------FPTVTDLANAPLDE-VLHLWTGLGYYARARNLHKAAQQVAT----------LHGGKFPETFEEVAALPGVGRSTAGAILSLSLGK--HFPILDGNVKRVLARCY------AVSGWPGKKEVENKLWSLSE----QVTPAVGV-----------------------------*

C;cover size:170; local alignment length=170 (original info = 1KG5A	225	200	3e-52	179	0.16	0.32	0.12)
>P1;1KG5A
structureX:1KG5A: 12: : 177: : : : : 
-----------------------DWYDKYGRKTLPWQIDKTPYKVWLSEVMLQQTQVATVIPYFERFMAR---------------FPTVTDLANAPLDE-VLHLWTGLGYYARARNLHKAAQQVAT----------LHGGKFPETFEEVAALPGVGRSTAGAILSLSLGK--HFPILDGNVQRVLARCY------AVSGWPGKKEVENKLWSLSE----QVTPAVGV-----------------------------*

C;cover size:170; local alignment length=170 (original info = 1KQJA	225	200	3e-52	179	0.15	0.32	0.12)
>P1;1KQJA
structureX:1KQJA: 12: : 177: : : : : 
-----------------------DWYDKYGRKTLPWQIDKTPYKVWLSEVMLQQTQVATVIPYFERFMAR---------------FPTVTDLANAPLDE-VLHLWTGLGYYARARNLHKAAQQVAT----------LHGGKFPETFEEVAALPGVGRSTAGAILSLSLGK--HFPILDGNVKRVLARCY------AVSGWPGKKEVENKLWSLSE----QVTPAVGV-----------------------------*

C;cover size:170; local alignment length=170 (original info = 1KG6A	224	200	4e-52	179	0.15	0.32	0.12)
>P1;1KG6A
structureX:1KG6A: 12: : 177: : : : : 
-----------------------DWYDKYGRKTLPWQIDKTPYKVWLSEVMLQQTQVATVIPYFERFMAR---------------FPTVTDLANAPLDE-VLHLWTGLGYYARARNLHKAAQQVAT----------LHGGKFPETFEEVAALPGVGRSTAGAILSLSLGK--HFPILDGNVRRVLARCY------AVSGWPGKKEVENKLWSLSE----QVTPAVGV-----------------------------*

C;cover size:170; local alignment length=170 (original info = 1MUNA	225	199	7e-52	179	0.15	0.32	0.12)
>P1;1MUNA
structureX:1MUNA: 12: : 177: : : : : 
-----------------------DWYDKYGRKTLPWQIDKTPYKVWLSEVMLQQTQVATVIPYFERFMAR---------------FPTVTDLANAPLDE-VLHLWTGLGYYARARNLHKAAQQVAT----------LHGGKFPETFEEVAALPGVGRSTAGAILSLSLGK--HFPILNGNVKRVLARCY------AVSGWPGKKEVENKLWSLSE----QVTPAVGV-----------------------------*

C;cover size:170; local alignment length=170 (original info = 1KG4A	224	198	9e-52	179	0.15	0.31	0.12)
>P1;1KG4A
structureX:1KG4A: 12: : 177: : : : : 
-----------------------DWYDKYGRKTLPWQIDKTPYKVWLSEVMLQQTQVATVIPYFERFMAR---------------FPTVTDLANAPLDE-VLHLWTGLGYYARARNLHKAAQQVAT----------LHGGKFPETFEEVAALPGVGRSTAGAILSLSLGK--HFPILDGNVARVLARCY------AVSGWPGKKEVENKLWSLSE----QVTPAVGV-----------------------------*

C;cover size:170; local alignment length=170 (original info = 1WEGA	225	198	1e-51	179	0.15	0.31	0.12)
>P1;1WEGA
structureX:1WEGA: 12: : 177: : : : : 
-----------------------DWYDKYGRKTLPWQIDKTPYKVWLSEVMLQQTQVATVIPYFERFMAR---------------FPTVTDLANAPLDE-VLHLWTGLGYYARARNLHKAAQQVAT----------LHGGKFPETFEEVAALPGVGRSTAGAILSLSLGK--HFPILDGNVARVLARCY------AVSGWPGKKEVENKLWSLSE----QVTPAVGV-----------------------------*

C;cover size:170; local alignment length=170 (original info = 1KG7A	224	198	1e-51	179	0.15	0.32	0.12)
>P1;1KG7A
structureX:1KG7A: 12: : 177: : : : : 
-----------------------DWYDKYGRKTLPWQIDKTPYKVWLSEVMLQQTQVATVIPYFERFMAR---------------FPTVTDLANAPLDE-VLHLWTGLGYYARARNLHKAAQQVAT----------LHGGKFPETFEEVAALPGVGRSTAGAILSLSLGK--HFPILDGNVKRVLARCY------AVSGWPGKKEVANKLWSLSE----QVTPAVGV-----------------------------*

C;cover size:170; local alignment length=170 (original info = 1WEIA	220	193	3e-50	178	0.15	0.32	0.12)
>P1;1WEIA
structureX:1WEIA: 12: : 175: : : : : 
-----------------------DWYDKYGRATLPWQIDKTPYKVWLSEVMLQQTQVATVIPYFERFMAR---------------FPTVTDLANAPLDE-VLHLWTGLGYYARARNLHKAAQQVAT----------LHGGKFPETFEEVAALPGVGRSTAGAILSLSLGK--HFPILDGNVKRVLAR-Y------AVSGWPGKKEVENKLW-LSE----QVTPAVGV-----------------------------*

C;query_length:221 num_of_temps:1 cover_ratio:0.9 cover:198 not_cover:23
>P1;T0323
 : : : : : : : : : 
MRYFSTDSPEVKTI-VAQDSRLFQFIEIAGE--VQLPTKPNPFQSLVSSIVEQQLSIKAASAIYGRVEQLVGGA-----------LEKPEQLYRVSDEA-LRQA--GV-SKRKIEYIRHVCEHVES---GRLDFTELEGAEATTVIEKLTAIKGIGQWTAEMFMMFSLGRLDVLSVGDVGLQRGAKWLY------GNGEGDGKKLLIY----HGK----AWAPYETVACLYLWKAAGTFAEEYRSLEELLHHGNQC*
