# Supplementary material for: A multi-template combination algorithm for protein comparative modeling
Source: BMC Struct Biol. 2008 Mar 17;8:18. doi: 10.1186/1472-6807-8-18 (PMC2311309; doi:10.1186/1472-6807-8-18)
Supplement: Additional file 2 — The compressed file of supplemental materials. The file can be decompressed by winzip on Windows or by tar xzf on Linux. The file includes query-template alignments of both the single-template approach and the multi-template approach that were used to generate the structure models for the CASP7 comparative modeling targets. [file 1472-6807-8-18-S2.gz › supplement/T0341_cm.pir]

C;cover size:244; local alignment length=244 (original info = 1YS9A	253	330	3e-91	251	0.23	0.4	0.03)
>P1;1YS9A
structureX:1YS9A: 2: : 251: : : : : 
------YKGYLIDLDGTIYQGKNRIPAGERFIKRLQERGIPYLLVTNNTTRTPEMVQSMLA-NQFHVETSIETIYTATMATVDYMNDMNR-GKTAYVIGETGLKSAI-----A-----A-----AGYVEELENPAYVVVGLDSQ-VTYEMLAIATLAIQKGALFIGTNPDLNIPTERGLMPGAGALNALLEAATRVKPVFIGKPNAIIMNKSLEVLGIQRSEAVMVGDNYLTDIMAGIQNDIATILVTTGFTRPEEVPTLPIQPDHVLSSLDEW---------*

C;cover size:245; local alignment length=245 (original info = 1WVIA	253	317	2e-87	252	0.24	0.42	0.03)
>P1;1WVIA
structureX:1WVIA: 1: : 251: : : : : 
-----TYKGYLIDLDGTIYKGKDRIPAGEDFVKRLQERQLPYILVTNNTTRTPEMVQEMLA-TSFNIKTPLETIYTATLATIDYMNDMKR-GKTAYVIGETGLKKAV-----A-----EAGYREDS-----ENPAYVVVGLDT-NLTYEKLTLATLAIQKGAVFIGTNPDLNIPTERGLLPGAGAILFLLEKATRVKPIIIGKPEAVIMNKALDRLGVKRHEAIMVGDNYLTDITAGIKNDIATLLVTTGFTKPEEVPALPIQPDFVLSSLAEW---------*

C;cover size:244; local alignment length=244 (original info = 1YV9A	257	313	3e-86	251	0.22	0.45	0.03)
>P1;1YV9A
structureX:1YV9A: 4: : 253: : : : : 
------YQGYLIDLDGTIYLGKEPIPAGKRFVERLQEKDLPFLFVTNNTTKSPETVAQRLA-NEFDIHVPASLVYTATLATIDYMKEANR-GKKVFVIGEAGLIDLILEAGFE-----W-----DE-----TNPDYVVVGLDTE-LSYEKVVLATLAIQKGALFIGTNPDKNIPTERGLLPGAGSVVTFVETATQTKPVYIGKPKAIIMERAIAHLGVEKEQVIMVGDNYETDIQSGIQNGIDSLLVTSGFTPKSAVPTLPTPPTYVVDSLDEW---------*

C;cover size:244; local alignment length=244 (original info = 1YDFA	255	312	6e-86	251	0.23	0.4	0.03)
>P1;1YDFA
structureX:1YDFA: 3: : 252: : : : : 
------YKGYLIDLDGTIYKGKDRIPAGETFVHELQKRDIPYLFVTNNTTRTPESVKEMLAQN-FNIDTPLSTVYTATLATIDYMND-LGLEKTVYVVGEAGLKEAI-----K-----AAGYVEDK-----EKPAYVVVGLDWQ-VDYEKFATATLAIQKGAHFIGTNPDLNIPTERGLLPGAGSLITLLEVATRVKPVYIGKPNAIIMDKAVEHLGLEREELIMVGDNYLTDIRAGIDNGIPTLLVTTGFTKAEEVAGLPIAPTHVVSSLAEW---------*

C;cover size:245; local alignment length=245 (original info = 2C4NA	250	307	3e-84	250	0.22	0.42	0.03)
>P1;2C4NA
structureX:2C4NA: 2: : 247: : : : : 
-----TIKNVICDIDGVLMHDNVAVPGAAEFLHGIMDKGLPLVLLTNYPSQTGQDLANRFA-T-AGVDVPDSVFYTSAMATADFLRR-QE-GKKAYVVGEGALIHEL-----YKAGFTI-----TD-----VNPDFVIVG-ETRSYNWDMMHKAAYFVANGARFIATNPDTH---GRGFYPACGALCAGIEKISGRKPFYVGKPSPWIIRAALNKMQAHSEETVIVGDNLRTDILAGFQAGLETILVLSGVSSLDDIDSMPFRPSWIYPSVAEI---------*

C;template; advanced alignment combination (original info = C;cover size:94; local alignment length=94 (original info = 1QYIA	375	81.7	2e-16	112	0.19	0.33	0.16))
>P1;1QYIA
structureX:1QYIA:368: :374: : : : : 
----------------------------------------------------------------------------------------------------------------------------------------------------------------------------------------------------------------------------------------------------------------------------------LDNLLEH--*

C;query_length:259 num_of_temps:1 cover_ratio:0.94 cover:244 not_cover:15
>P1;T0341
 : : : : : : : : : 
SAARRALKAVLVDLNGTLHIEDAAVPGAQEALKRLRATSVMVRFVTNTTKETKKDLLERLK-K-LEFEISEDEIFTSLTAARNLIEQ-KQ-VRPMLLLDDRALPEFT-----G-----V-----QT-----QDPNAVVIGLAPEHFHYQLLNQAFRLLLDGAPLIAIHKARYYKRKDGLALGPGPFVTALEYATDTKAMVVGKPEKTFFLEALRDADCAPEEAVMIGDDCRDDVDGAQNIGMLGILVKTGKYKAADEEKINPPPYLTCESFPHAVDHILQHLL*
