# Supplementary material for: A multi-template combination algorithm for protein comparative modeling
Source: BMC Struct Biol. 2008 Mar 17;8:18. doi: 10.1186/1472-6807-8-18 (PMC2311309; doi:10.1186/1472-6807-8-18)
Supplement: Additional file 2 — The compressed file of supplemental materials. The file can be decompressed by winzip on Windows or by tar xzf on Linux. The file includes query-template alignments of both the single-template approach and the multi-template approach that were used to generate the structure models for the CASP7 comparative modeling targets. [file 1472-6807-8-18-S2.gz › supplement/T0333_single.pir]

C;cover size:375; local alignment length=375 (original info = 1IIRA	382	349	1e-96	409	0.17	0.28	0.15)
>P1;1IIRA
structureX:1IIRA: 3: : 380: : : : : 
VLLATCGSRGDTEPLVALAVRVRDLGADVRMCAPPDC--AE-RLAEVGVPHVPVGPRAKPLTAEDVRRF--------TTEAIATQFDEIPAAAEGCAAVVTTGLLAA----------------AIGV-RSV---AEKLGIPYFY-------------------------------------AFHCPSYVPSPYYPPPPIDIPAQWERNNQSAYQRYGGLLNSHRDAIGLPPVEDIFTFGYT------------DHPWVAADPVLAPLQPTDLDAVQTGAWILPDERPLS-PELAAFLDAGPPP-VYLGFGA------PADAVRVAIDAIRAHGRRVILSRGWADL-VLP-------DDGADCFAIGEV-NHQVLFGRVAAVIHHGGAGTTHVAARAGAPQI----LLPQ-MADQPYYAGRVAELGVGVAHDGPIPTF--DSLSAALATALT-PETHARATAVAGTIRT---DGAAVAARLLLDAVS-*

C;query_length:376 num_of_temps:1 cover_ratio:1 cover:375 not_cover:1
>P1;T0333
 : : : : : : : : : 
MLFVSSPGIGHLFPLIQLAWGFRTAGHDVLIAVAEH---AD-RAAAAGLEVVDVAPDYSAVKVFEQVAKDNPRFAETVATRPAIDLEEWGVQIAAVNRPLVDGTMALVDDYRPDLVV--YEQGATVG-LLA---ADRAGVPAVQ-------------------------------------RNQ----------------SAWRTRGMHRSIASFLTDLMDKHQVSL--------------------------PEPVATIESFPPSLLLEAEPEGWFMRWVPYGGGAVL-GDRL-PPVPARPE-VAITMGTIELQAFGIGAVEPIIAAAGEVDADFVLALGDLDISPLG-------TLPRNVRAVGWT-PLHTLLRTCTAVVHHGGGGTVMTAIDAGIPQL----LAPD-PRDQFQHTAREAVSRRGIGLV--STSD--KVDADLLRRLIGDESLRTAAREVREEMVAL--PTPAETVRRIVERISG*
