# Supplementary material for: A multi-template combination algorithm for protein comparative modeling
Source: BMC Struct Biol. 2008 Mar 17;8:18. doi: 10.1186/1472-6807-8-18 (PMC2311309; doi:10.1186/1472-6807-8-18)
Supplement: Additional file 2 — The compressed file of supplemental materials. The file can be decompressed by winzip on Windows or by tar xzf on Linux. The file includes query-template alignments of both the single-template approach and the multi-template approach that were used to generate the structure models for the CASP7 comparative modeling targets. [file 1472-6807-8-18-S2.gz › supplement/T0322_cm.pir]

C;cover size:131; local alignment length=131 (original info = 1NNGB	147	141	9e-35	143	0.2	0.32	0.12)
>P1;1NNGB
structureX:1NNGB: 1: : 137: : : : : 
--------------------------FT-DKNG-----RQSKGVLLLRTLAMPSDTNANGDIFGGWIMSQMDM--GG--AILAKEIAHGRVVTVAVESMNFIKPISVGDVVCCYGQCLKVGRSS----IKIKVEVW-VKKVASEPIG--E-RYCVTDAVFTF-VAVDNNGRSRTIPRENNQE-*

C;cover size:120; local alignment length=120 (original info = 1NNGA	141	139	5e-34	132	0.21	0.33	0.09)
>P1;1NNGA
structureX:1NNGA: 1: : 131: : : : : 
--------------------------------------RQSKGVLLLRTLAMPSDTNANGDIFGGWIMSQMDM--GG--AILAKEIAHGRVVTVAVESMNFIKPISVGDVVCCYGQCLKVGRSS----IKIKVEVW-VKKVASEPIG--E-RYCVTDAVFTF-VAVDNNGRSRTIPRENNQE-*

C;cover size:127; local alignment length=127 (original info = 1VI8B	146	134	9e-33	132	0.15	0.28	0.05)
>P1;1VI8B
structureX:1VI8B: 11: : 140: : : : : 
-----------------EALNAMGEGNMVGFLDIRFEHI-GDDTLEATMPVDSRTKQPFGLLHGGASVVLAES--IGSVAGYLCTEGEQKVVGLEIN-ANHVRSAREG-RVRGVCKPLHLGSRH----QVWQIEIF-D--------EK-G-R---LCCSSRLTTAILEGG-------------*

C;cover size:125; local alignment length=125 (original info = 1SBKA	134	132	5e-32	128	0.16	0.28	0.04)
>P1;1SBKA
structureX:1SBKA: 9: : 133: : : : : 
-----------------EALNA-GEGNV-GFLDIRFEHI-GDDTLEA-TPVDSRTKQPFGLLHGGASVVLAES--IGSVAGYLCTEGEQKVVGLEIN-ANHVRSAREG-RVRGVCKPLHLGSRH----QVWQIEIF-D--------EK-G-R---LCCSSRLTTAILL---------------*

C;cover size:125; local alignment length=125 (original info = 1VH5A	138	131	7e-32	130	0.16	0.28	0.05)
>P1;1VH5A
structureX:1VH5A: 11: : 138: : : : : 
-----------------EALNAMGEGNMVGFLDIRFEHI-GDDTLEATMPVDSRTKQPFGLLHGGASVVLAES--IGSVAGYLCTEGEQKVVGLEIN-ANHVRSAREG-RVRGVCKPLHLGSRH----QVWQIEIF-D--------EK-G-R---LCCSSRLTTAILE---------------*

C;cover size:125; local alignment length=125 (original info = 1VI8G	137	131	7e-32	130	0.16	0.28	0.05)
>P1;1VI8G
structureX:1VI8G: 10: : 137: : : : : 
-----------------EALNAMGEGNMVGFLDIRFEHI-GDDTLEATMPVDSRTKQPFGLLHGGASVVLAES--IGSVAGYLCTEGEQKVVGLEIN-ANHVRSAREG-RVRGVCKPLHLGSRH----QVWQIEIF-D--------EK-G-R---LCCSSRLTTAILE---------------*

C;cover size:118; local alignment length=118 (original info = 1WLUA	117	126	2e-30	118	0.24	0.36	0.02)
>P1;1WLUA
structureX:1WLUA: 3: : 117: : : : : 
------------------------DPFM-EALGLKVLHL-APGEAVVAGEVRADHLNLHGTAHGGFLYALADS--A---FALASNTRG-PAVALSCR-MDYFRPLGAGARVEARAVEVNLSRRT----ATYRVEVV-S--------E--G-K---LVALFTGTVFRL----------------*

C;cover size:118; local alignment length=118 (original info = 1J1YA	116	126	4e-30	118	0.24	0.36	0.02)
>P1;1J1YA
structureX:1J1YA: 2: : 116: : : : : 
------------------------DPFM-EALGLKVLHL-APGEAVVAGEVRADHLNLHGTAHGGFLYALADS--A---FALASNTRG-PAVALSCR-MDYFRPLGAGARVEARAVEVNLSRRT----ATYRVEVV-S--------E--G-K---LVALFTGTVFRL----------------*

C;cover size:118; local alignment length=118 (original info = 1J1YB	115	126	4e-30	118	0.24	0.36	0.02)
>P1;1J1YB
structureX:1J1YB: 1: : 115: : : : : 
------------------------DPFM-EALGLKVLHL-APGEAVVAGEVRADHLNLHGTAHGGFLYALADS--A---FALASNTRG-PAVALSCR-MDYFRPLGAGARVEARAVEVNLSRRT----ATYRVEVV-S--------E--G-K---LVALFTGTVFRL----------------*

C;cover size:115; local alignment length=115 (original info = 1VH9A	138	120	2e-28	118	0.14	0.26	0.04)
>P1;1VH9A
structureX:1VH9A: 22: : 137: : : : : 
---------------------------V-AHLGIVYT-RLGDDVLEAEMPVDTRTHQPFGLLHGGASAALAETLGSM--AGFMMTRDGQCVVGTELN-ATHHRPVSEGK-VRGVCQPLHLGRQN----QSWEIVVF-D--------EQ-G-R---RCCTCRLGTAVL----------------*

C;cover size:119; local alignment length=119 (original info = 2CY9A	116	119	3e-28	121	0.2	0.36	0.09)
>P1;2CY9A
structureX:2CY9A: 1: : 112: : : : : 
------------------KVFK-VPGF--DVLEKVTLVSAAPEKLICE-KVEEQHTNKLGTLHGGLTATLVD---------SISTALCTPGVSVD-N-ITY-SPAKIGEEIVITAHILKQGKTL----AFASVDLT-N--------KTTG-K---LIAQGRHT--------------------*

C;cover size:106; local alignment length=106 (original info = 1ZKIA	120	119	5e-28	106	0.2	0.33	0.02)
>P1;1ZKIA
structureX:1ZKIA: 18: : 120: : : : : 
-------------------------------------VSLGDGVAEV--RLPAAHLRNRGGVHGGALFSLDVT--GL--ACSSSHGFDRQSVTLECK-INYIRAVADGE-VRCVARVLHAGRRS----LVVEAEVR-Q--------G--D-K---LVAKGQGTFAQL----------------*

C;cover size:116; local alignment length=116 (original info = 2B6EB	136	118	9e-28	119	0.15	0.32	0.05)
>P1;2B6EB
structureX:2B6EB: 20: : 134: : : : : 
---------------------------V-SHLG--IEISAFGEDWIEATPVD-HRTQPFGVLHGGVSVALAET--IGSLAGSLCLEEGKTVVGLDIN-ANHLRPVRSGK-VTARATPINLGRNI----QVWQIDIR-T--------E--ENK---LCCVSRLTLSVIN---------------*

C;cover size:116; local alignment length=116 (original info = 1O0IA	135	118	1e-27	119	0.15	0.32	0.05)
>P1;1O0IA
structureX:1O0IA: 20: : 134: : : : : 
---------------------------V-SHLG--IEISAFGEDWIEATPVD-HRTQPFGVLHGGVSVALAET--IGSLAGSLCLEEGKTVVGLDIN-ANHLRPVRSGK-VTARATPINLGRNI----QVWQIDIR-T--------E--ENK---LCCVSRLTLSVIN---------------*

C;cover size:116; local alignment length=116 (original info = 2B6ED	143	118	1e-27	119	0.15	0.32	0.05)
>P1;2B6ED
structureX:2B6ED: 20: : 134: : : : : 
---------------------------V-SHLG--IEISAFGEDWIEATPVD-HRTQPFGVLHGGVSVALAET--IGSLAGSLCLEEGKTVVGLDIN-ANHLRPVRSGK-VTARATPINLGRNI----QVWQIDIR-T--------E--ENK---LCCVSRLTLSVIN---------------*

C;cover size:116; local alignment length=116 (original info = 2B6EA	134	118	1e-27	119	0.15	0.32	0.05)
>P1;2B6EA
structureX:2B6EA: 20: : 134: : : : : 
---------------------------V-SHLG--IEISAFGEDWIEATPVD-HRTQPFGVLHGGVSVALAET--IGSLAGSLCLEEGKTVVGLDIN-ANHLRPVRSGK-VTARATPINLGRNI----QVWQIDIR-T--------E--ENK---LCCVSRLTLSVIN---------------*

C;cover size:105; local alignment length=105 (original info = 1Y7UA	160	115	6e-27	109	0.19	0.31	0.05)
>P1;1Y7UA
structureX:1Y7UA: 13: : 119: : : : : 
-----------------------------------------------TSRVFPTDLNDHNTLFGGKILS--ED--VA--SISASRHSRKECVTASDW-VDFLHPVRSSDCVSYESFVIWTGRTSEVFVKVVSEYLI-S--------G--E-K---RIAATSFVTFVALSKENNPVP-------*

C;cover size:116; local alignment length=116 (original info = 2CY9B	124	114	1e-26	118	0.2	0.37	0.07)
>P1;2CY9B
structureX:2CY9B: 10: : 120: : : : : 
---------------------K-VFGFD-RVLEKVTLVSAAPEKLICE-KVEEQHTNKLGTLHGGLTATLVD---SI--STALCTE---PGVSVD-N-ITY-SPAKIGEEIVITAHILKQGKTL----AFASVDLT-N--------KTTG-K---LIAQGRHT--------------------*

C;cover size:103; local alignment length=103 (original info = 2FS2A	128	111	8e-26	104	0.21	0.33	0.03)
>P1;2FS2A
structureX:2FS2A: 24: : 124: : : : : 
-----------------------------------IDIISDEGFAVVTTVTAQ--LNGHQSCHGGQLFSLADT--A---FAYACNSQGLAAVASACT-IDFLRPGFAGDTLTATAQVRHQGKQT----GVYDIEIVNQ--------Q--Q-K---TVALFRG---------------------*

C;cover size:103; local alignment length=103 (original info = 1PSUA	126	111	9e-26	104	0.21	0.33	0.03)
>P1;1PSUA
structureX:1PSUA: 22: : 122: : : : : 
-----------------------------------IDIISDEGFAVVTTVTAQ--LNGHQSCHGGQLFSLADT--A---FAYACNSQGLAAVASACT-IDFLRPGFAGDTLTATAQVRHQGKQT----GVYDIEIVNQ--------Q--Q-K---TVALFRG---------------------*

C;cover size:103; local alignment length=103 (original info = 2FS2B	134	111	1e-25	104	0.21	0.33	0.03)
>P1;2FS2B
structureX:2FS2B: 24: : 124: : : : : 
-----------------------------------IDIISDEGFAVVTTVTAQ--LNGHQSCHGGQLFSLADT--A---FAYACNSQGLAAVASACT-IDFLRPGFAGDTLTATAQVRHQGKQT----GVYDIEIVNQ--------Q--Q-K---TVALFRG---------------------*

C;cover size:103; local alignment length=103 (original info = 1PSUB	132	111	2e-25	104	0.21	0.33	0.03)
>P1;1PSUB
structureX:1PSUB: 22: : 122: : : : : 
-----------------------------------IDIISDEGFAVVTTVTAQ--LNGHQSCHGGQLFSLADT--A---FAYACNSQGLAAVASACT-IDFLRPGFAGDTLTATAQVRHQGKQT----GVYDIEIVNQ--------Q--Q-K---TVALFRG---------------------*

C;query_length:157 num_of_temps:1 cover_ratio:0.83 cover:131 not_cover:26
>P1;T0322
 : : : : : : : : : 
MSDDLTDAQTAAIPEGFSQLNW-SRGFG-RQIGPLFEHREGPGQARLAFRVEEHHTNGLGNCHGGMLMSFADM--AW--GRIISLQKSYSWVTVRLM-CDFLSGAKLGDWVEGEGELISEEDML----FTVRGRIW-A--------G--E-R---TLITGTGVFKALSARKPRPGELAYKEEA*
