# Supplementary material for: A multi-template combination algorithm for protein comparative modeling
Source: BMC Struct Biol. 2008 Mar 17;8:18. doi: 10.1186/1472-6807-8-18 (PMC2311309; doi:10.1186/1472-6807-8-18)
Supplement: Additional file 2 — The compressed file of supplemental materials. The file can be decompressed by winzip on Windows or by tar xzf on Linux. The file includes query-template alignments of both the single-template approach and the multi-template approach that were used to generate the structure models for the CASP7 comparative modeling targets. [file 1472-6807-8-18-S2.gz › supplement/T0298_single.pir]

C;cover size:331; local alignment length=331 (original info = 1U8FO	333	351	1e-97	362	0.11	0.26	0.16)
>P1;1U8FO
structureX:1U8FO: 1: : 332: : : : : 
---KVKVGVNGF-GRIGRLVTRAAFNSGKVDI-VA-I-N-----DPFIDLNY-----------MVYMFQYDSTHGKFHGTVK------------------------------AE-----------N---------------------GK-------------------LVI---------------------NGN-PIT--IFQ--E-R-DPSKIKW----GDAGAEYVVESTGVFTTMEKAGAHLQGG--AKRVIISAPSA----DAPMFVMGVNHEKYDNSLK--I--IS--NASCTTNCLAPLAKVIH-DNFGIVEGLMTTVHAI------------TAT-------------------------Q-------------------------KTV-------------------------DG-------------------------PSGKLWRDGRGALQNIIP-----AS-TGAAKAVGKVIPELN-----------G-KLTGMAFRVPTANVSVVDLTCRLEKPAKYDDIKKVV-K-QASEGP---LKGILGYTEHQV----VS----SDFNS-DTHSSTFDAG-----AGIALNDHFVKLISWYDN-EFGYSNRVVDLMAHMASK--*

C;query_length:336 num_of_temps:1 cover_ratio:0.99 cover:331 not_cover:5
>P1;T0298
 : : : : : : : : : 
MSQPLNVAVVGATGSVGEALVGL--------L-DE-R-D-----FPLHRLHL-----------L---------------ASA------------------------------ES-----------A---------------------GQ-------------------RMG---------------------FAE-SSL--RVG--D-V-DSFDFSS----VG----LAFFAAAAEVSRAHAERARAAG--CSVIDLSGALEP-S-VAPPVMVSVNAERLASQAAPFL--LS--SPCAVAAELCEVLAPLL-ATLDCRQLNLTACLSVSSLGREGVKELARQT-------------------------A-------------------------ELL-------------------------NA-------------------------RPLEPRLFDRQIAFNLLAQVGAVDA-EGHSAIERRIFAEVQALLGE--RI--G-PLNVTCIQAPVFFGDSLSVTLQCAEPVDLAAVTRVL-D-AT---K---GIEWVGEGDYPT----VV----GDALG-QDETYVGRVR-----AG-QADPCQVNLWIVSDNVRKGAALNAVLLGELLIKHYL*
