# Supplementary material for: A multi-template combination algorithm for protein comparative modeling
Source: BMC Struct Biol. 2008 Mar 17;8:18. doi: 10.1186/1472-6807-8-18 (PMC2311309; doi:10.1186/1472-6807-8-18)
Supplement: Additional file 2 — The compressed file of supplemental materials. The file can be decompressed by winzip on Windows or by tar xzf on Linux. The file includes query-template alignments of both the single-template approach and the multi-template approach that were used to generate the structure models for the CASP7 comparative modeling targets. [file 1472-6807-8-18-S2.gz › supplement/T0379_single.pir]

C;cover size:205; local alignment length=205 (original info = 1CQZB	541	215	6e-57	219	0.18	0.35	0.07)
>P1;1CQZB
structureX:1CQZB: 1: : 217: : : : : 
--RVAAFDLDGVLALPSI---AGAFRRSEEALALPRDFLL---GAYQTEFPEGPTEQLMKGKITFSQWVPLMDESYRKSSKACGANL-----------PENFSISQIFSQAMAARSINRPMLQAAIALKK-KGFTTCIVTNNW--LDDGDKRDSLAQMMCELSQHFDFLIESCQVGMIKPEPQIYNFLLDTLKAKPNEVVFLDDFGSNLKPARDMGMVTILVHNTASALRELEKVTGTQ-*

C;query_length:208 num_of_temps:1 cover_ratio:0.99 cover:205 not_cover:3
>P1;T0379
 : : : : : : : : : 
MIRNIVFDLGGVLIHLNR---EESIRRFKAIGVADIEEML---DPY---LQKGLFLDLESGRKSEEEFRTELSR-----------YI-----------GKELTYQQVYDALLGFLEEISAEKFDYIDSLR-PDYRLFLLSNTNPYVLDLAMSPRFLPSGRTLDSFFDKVYASCQMGKYKPNEDIFLEMIADSGMKPEETLFIDDGPANVATAERLGFHTYCPDNGENWIPAITRLLREQK*
