# Supplementary material for: A multi-template combination algorithm for protein comparative modeling
Source: BMC Struct Biol. 2008 Mar 17;8:18. doi: 10.1186/1472-6807-8-18 (PMC2311309; doi:10.1186/1472-6807-8-18)
Supplement: Additional file 2 — The compressed file of supplemental materials. The file can be decompressed by winzip on Windows or by tar xzf on Linux. The file includes query-template alignments of both the single-template approach and the multi-template approach that were used to generate the structure models for the CASP7 comparative modeling targets. [file 1472-6807-8-18-S2.gz › supplement/T0338_cm.pir]

C;cover size:225; local alignment length=225 (original info = 1OKVB	257	250	3e-67	227	0.2	0.38	0.1)
>P1;1OKVB
structureX:1OKVB: 29: : 233: : : : : 
----------------------QPDITNSMRAILVDWLVEVGEEYKLQNETLHLAVNYIDRFLSSMSVLRGKLQLVGTAAMLLASKFEE---------------IYPPEVAEFVYITDDTYTKKQVLRMEHLVLKVLTFDLAAPTVNQFLTQYFLHQQPANCKVESLAMFLGELSLIDADPYLKYLPSVIAGAAFHLALYTVTGQSWPESLIRK-------TGYTLESLKPCLMDLHQTYLKAPQHAQQ---------*

C;cover size:225; local alignment length=225 (original info = 2CCHD	256	250	3e-67	227	0.2	0.38	0.1)
>P1;2CCHD
structureX:2CCHD: 28: : 232: : : : : 
----------------------QPDITNSMRAILVDWLVEVGEEYKLQNETLHLAVNYIDRFLSSMSVLRGKLQLVGTAAMLLASKFEE---------------IYPPEVAEFVYITDDTYTKKQVLRMEHLVLKVLTFDLAAPTVNQFLTQYFLHQQPANCKVESLAMFLGELSLIDADPYLKYLPSVIAGAAFHLALYTVTGQSWPESLIRK-------TGYTLESLKPCLMDLHQTYLKAPQHAQQ---------*

C;cover size:225; local alignment length=225 (original info = 2G9XB	262	250	3e-67	227	0.19	0.38	0.1)
>P1;2G9XB
structureX:2G9XB: 33: : 237: : : : : 
----------------------QPDITNSMRAILVDWLVEVGEEYKLQNETLHLAVNYIDRFLSSMSVLRGKLQLVGTAAMLLASKFEE---------------IYPPEVAEFVYITDDTYTKKQVLRMEHLVLKVLAFDLAAPTINQFLTQYFLHQQPANCKVESLAMFLGELSLIDADPYLKYLPSVIAAAAFHLALYTVTGQSWPESLVQK-------TGYTLETLKPCLLDLHQTYLRAPQHAQQ---------*

C;cover size:225; local alignment length=225 (original info = 1H1RB	258	250	3e-67	227	0.2	0.38	0.1)
>P1;1H1RB
structureX:1H1RB: 29: : 233: : : : : 
----------------------QPDITNSMRAILVDWLVEVGEEYKLQNETLHLAVNYIDRFLSSMSVLRGKLQLVGTAAMLLASKFEE---------------IYPPEVAEFVYITDDTYTKKQVLRMEHLVLKVLTFDLAAPTVNQFLTQYFLHQQPANCKVESLAMFLGELSLIDADPYLKYLPSVIAGAAFHLALYTVTGQSWPESLIRK-------TGYTLESLKPCLMDLHQTYLKAPQHAQQ---------*

C;cover size:225; local alignment length=225 (original info = 1FINB	260	250	3e-67	227	0.2	0.38	0.1)
>P1;1FINB
structureX:1FINB: 31: : 235: : : : : 
----------------------QPDITNSMRAILVDWLVEVGEEYKLQNETLHLAVNYIDRFLSSMSVLRGKLQLVGTAAMLLASKFEE---------------IYPPEVAEFVYITDDTYTKKQVLRMEHLVLKVLTFDLAAPTVNQFLTQYFLHQQPANCKVESLAMFLGELSLIDADPYLKYLPSVIAGAAFHLALYTVTGQSWPESLIRK-------TGYTLESLKPCLMDLHQTYLKAPQHAQQ---------*

C;cover size:225; local alignment length=225 (original info = 2BKZB	257	250	4e-67	227	0.2	0.38	0.1)
>P1;2BKZB
structureX:2BKZB: 28: : 232: : : : : 
----------------------QPDITNSMRAILVDWLVEVGEEYKLQNETLHLAVNYIDRFLSSMSVLRGKLQLVGTAAMLLASKFEE---------------IYPPEVAEFVYITDDTYTKKQVLRMEHLVLKVLTFDLAAPTVNQFLTQYFLHQQPANCKVESLAMFLGELSLIDADPYLKYLPSVIAGAAFHLALYTVTGQSWPESLIRK-------TGYTLESLKPCLMDLHQTYLKAPQHAQQ---------*

C;cover size:225; local alignment length=225 (original info = 1OKWD	257	250	4e-67	227	0.2	0.38	0.1)
>P1;1OKWD
structureX:1OKWD: 28: : 232: : : : : 
----------------------QPDITNSMRAILVDWLVEVGEEYKLQNETLHLAVNYIDRFLSSMSVLRGKLQLVGTAAMLLASKFEE---------------IYPPEVAEFVYITDDTYTKKQVLRMEHLVLKVLTFDLAAPTVNQFLTQYFLHQQPANCKVESLAMFLGELSLIDADPYLKYLPSVIAGAAFHLALYTVTGQSWPESLIRK-------TGYTLESLKPCLMDLHQTYLKAPQHAQQ---------*

C;cover size:225; local alignment length=225 (original info = 1OIUB	256	249	5e-67	227	0.2	0.38	0.1)
>P1;1OIUB
structureX:1OIUB: 27: : 231: : : : : 
----------------------QPDITNSMRAILVDWLVEVGEEYKLQNETLHLAVNYIDRFLSSMSVLRGKLQLVGTAAMLLASKFEE---------------IYPPEVAEFVYITDDTYTKKQVLRMEHLVLKVLTFDLAAPTVNQFLTQYFLHQQPANCKVESLAMFLGELSLIDADPYLKYLPSVIAGAAFHLALYTVTGQSWPESLIRK-------TGYTLESLKPCLMDLHQTYLKAPQHAQQ---------*

C;cover size:225; local alignment length=225 (original info = 1OI9D	253	249	6e-67	227	0.2	0.38	0.1)
>P1;1OI9D
structureX:1OI9D: 26: : 230: : : : : 
----------------------QPDITNSMRAILVDWLVEVGEEYKLQNETLHLAVNYIDRFLSSMSVLRGKLQLVGTAAMLLASKFEE---------------IYPPEVAEFVYITDDTYTKKQVLRMEHLVLKVLTFDLAAPTVNQFLTQYFLHQQPANCKVESLAMFLGELSLIDADPYLKYLPSVIAGAAFHLALYTVTGQSWPESLIRK-------TGYTLESLKPCLMDLHQTYLKAPQHAQQ---------*

C;cover size:225; local alignment length=225 (original info = 1OGUD	255	249	7e-67	227	0.2	0.38	0.1)
>P1;1OGUD
structureX:1OGUD: 26: : 230: : : : : 
----------------------QPDITNSMRAILVDWLVEVGEEYKLQNETLHLAVNYIDRFLSSMSVLRGKLQLVGTAAMLLASKFEE---------------IYPPEVAEFVYITDDTYTKKQVLRMEHLVLKVLTFDLAAPTVNQFLTQYFLHQQPANCKVESLAMFLGELSLIDADPYLKYLPSVIAGAAFHLALYTVTGQSWPESLIRK-------TGYTLESLKPCLMDLHQTYLKAPQHAQQ---------*

C;cover size:225; local alignment length=225 (original info = 1VINA	252	248	1e-66	227	0.19	0.38	0.1)
>P1;1VINA
structureX:1VINA: 23: : 227: : : : : 
----------------------QPDITNSMRAILVDWLVEVGEEYKLQNETLHLAVNYIDRFLSSMSVLRGKLQLVGTAAMLLASKFEE---------------IYPPEVAEFVYITDDTYTKKQVLRMEHLVLKVLAFDLAAPTINQFLTQYFLHQQPANCKVESLAMFLGELSLIDADPYLKYLPSVIAAAAFHLALYTVTGQSWPESLVQK-------TGYTLETLKPCLLDLHQTYLRAPQHAQQ---------*

C;cover size:225; local alignment length=225 (original info = 1OGUB	253	246	4e-66	227	0.2	0.39	0.11)
>P1;1OGUB
structureX:1OGUB: 26: : 228: : : : : 
----------------------QPDITNSMRAILVDWLVEVGEEYKLQNETLHLAVNYIDRFLSSMSVLRGKLQLVGTAAMLLASKFEE---------------IYPPEVAEFVYITTY--TKKQVLRMEHLVLKVLTFDLAAPTVNQFLTQYFLHQQPANCKVESLAMFLGELSLIDADPYLKYLPSVIAGAAFHLALYTVTGQSWPESLIRK-------TGYTLESLKPCLMDLHQTYLKAPQHAQQ---------*

C;template; advanced alignment combination (original info = C;cover size:240; local alignment length=240 (original info = 1JKWA	277	228	1e-60	251	0.17	0.38	0.13))
>P1;1JKWA1
structureX:1JKWA:32: :41: : : : : 
---------------PNDPVFLEPH-----------------------------------------------------------------------------------------------------------------------------------------------------------------------------------------------------------------------------------------*

C;template; advanced alignment combination (original info = C;cover size:240; local alignment length=240 (original info = 1JKWA	277	228	1e-60	251	0.17	0.38	0.13))
>P1;1JKWA2
structureX:1JKWA:105: :112: : : : : 
--------------------------------------------------------------------------------------VDEFNVSS--------------------------------------------------------------------------------------------------------------------------------------------------------------------*

C;template; advanced alignment combination (original info = C;cover size:240; local alignment length=240 (original info = 1JKWA	277	228	1e-60	251	0.17	0.38	0.13))
>P1;1JKWA3
structureX:1JKWA:249: :259: : : : : 
------------------------------------------------------------------------------------------------------------------------------------------------------------------------------------------------------------------------------------------------------VKKYEPPRSEE-*

C;template; advanced alignment combination (original info = C;cover size:209; local alignment length=209 (original info = 1BU2A	229	197	2e-51	219	0.12	0.31	0.13))
>P1;1BU2A1
structureX:1BU2A:90: :105: : : : : 
-------------------------------------------------------------------------------------------VKPMTVSKLTYLSCDC-------------------------------------------------------------------------------------------------------------------------------------------------------*

C;template; advanced alignment combination (original info = C;cover size:209; local alignment length=209 (original info = 1BU2A	229	197	2e-51	219	0.12	0.31	0.13))
>P1;1BU2A2
structureX:1BU2A:192: :202: : : : : 
-------------------------------------------------------------------------------------------------------------------------------------------------------------------------------------------------------------------NCRPWTCYLED------------------------------------*

C;query_length:256 num_of_temps:1 cover_ratio:0.88 cover:225 not_cover:31
>P1;T0338
 : : : : : : : : : 
ASSRWFFTREQLENTPSRRCGVEADKELSCRQQAANLIQEMGQRLNVSQLTINTAIVYMHRFYMHHSFTKFNKNIISSTALFLAAKVEEQARKLEHVIKVAHACLHPLEPLLDTKCDAYLQQTRELVILETIMLQTLGFEITIEHPHTDVVKCTQLVR-ASKDLAQTSYFMATNSLHLTTFCLQYKPTVIACVCIHLAC-KWSNWEIPVSTDGKHWWEYVDPTVTLELLDELTHEFLQILEKTPNRLKKIRNWRANQA*
