# Supplementary material for: A multi-template combination algorithm for protein comparative modeling
Source: BMC Struct Biol. 2008 Mar 17;8:18. doi: 10.1186/1472-6807-8-18 (PMC2311309; doi:10.1186/1472-6807-8-18)
Supplement: Additional file 2 — The compressed file of supplemental materials. The file can be decompressed by winzip on Windows or by tar xzf on Linux. The file includes query-template alignments of both the single-template approach and the multi-template approach that were used to generate the structure models for the CASP7 comparative modeling targets. [file 1472-6807-8-18-S2.gz › supplement/T0375_cm.pir]

C;cover size:290; local alignment length=290 (original info = 1LIOA	329	294	3e-80	328	0.15	0.33	0.12)
>P1;1LIOA
structureX:1LIOA: 3: : 327: : : : : 
--RVFAIGNPILDLVAEVPSSFLDEFFLKRGDATLATPEQMRIYSTLDQFNPTSLPGGSALNSVRVVQKLLRKPGSAGYMGAIGDDPRGQVLKELCDKEGLATRFM-VAPGQSTGTCAVLINEK--ERTLCTHLGACGSFRIPEDWTTFASGALIFYATAYTLTATPKNALEVAGYAHGIPNAIFTLNLSAPFCVELYKDAMQSLLLHTNILFGNEEEFAHL--------------A-----KVHNLVAD--KT-----ALSTAN---K---EHAVEGAT------K------LVVMTRGHNPVIAAEQTADGTVVVHEVGVPVVAAEKIVDTNGAGDAFVGGFLYGLSQGKTVKQCIMCGNACAQDVIQHVGF----*

C;cover size:290; local alignment length=290 (original info = 1LIJA	330	293	3e-80	326	0.15	0.33	0.11)
>P1;1LIJA
structureX:1LIJA: 4: : 326: : : : : 
--RVFAIGNPILDLVAEVPSSFLDEFFLKRGDATLATPEQMRIYSTLDQFNPTSLPGGSALNSVRVVQKLLRKPGSAGYMGAIGDDPRGQVLKELCDKEGLATRFM-VAPGQSTGTCAVLINEK--ERTLCTHLGACGSFRIPENWTTFASGALIFYATAYTLTATPKNALEVAGYAHGIPNAIFTLNLSAPFCVELYKDAMQSLLLHTNILFGNEEEFAHL--------------AKVHNLV---------KV-----ALSVAN---K---EHAVTGAT------K------LVVMTRGHNPVIAAEQTADGTVVVHEVGVPVVAAEKIVDTNGAGDAFVGGFLYGLSQGKTVKQCIMCGNACAQDVIQHVGF----*

C;cover size:290; local alignment length=290 (original info = 2ABSA	340	293	4e-80	334	0.16	0.34	0.14)
>P1;2ABSA
structureX:2ABSA: 5: : 335: : : : : 
--RVFAIGNPILDLVAEVPSSFLDEFFLKRGDATLATPEQMRIYSTLDQFNPTSLPGGSALNSVRVVQKLLRKPGSAGYMGAIGDDPRGQVLKELCDKEGLATRFM-VAPGQSTGVCAVLINEK--ERTLCTHLGACGSFRLPEDWTTFASGALIFYATAYTLTATPKNALEVAGYAHGIPNAIFTLNLSAPFCVELYKDAMQSLLLHTNILFGNEEEFAHL--------------A-----KVHNLVNK--EH-----AVEVCT---G---ALRLLTAGQNTSATK------LVVMTRGHNPVIAAEQTADGTVVVHEVGVPVVAAEKIVDTNGAGDAFVGGFLYALSQGKTVKQCIMCGNACAQDVIQHVGF----*

C;cover size:290; local alignment length=290 (original info = 1DGMA	346	292	1e-79	336	0.16	0.34	0.14)
>P1;1DGMA
structureX:1DGMA: 5: : 337: : : : : 
--RVFAIGNPILDLVAEVPSSFLDEFFLKRGDATLATPEQMRIYSTLDQFNPTSLPGGSALNSVRVVQKLLRKPGSAGYMGAIGDDPRGQVLKELCDKEGLATRFM-VAPGQSTGVCAVLINEK--ERTLCTHLGACGSFRLPEDWTTFASGALIFYATAYTLTATPKNAFEVAGYAHGIPNAIFTLNLSAPFCVELYKDAMQSLLLHTNILFGNEEEFAHL--------------A-----KVHNLVTANKEH-----AVEVCT---G---ALRLLTAGQNTGATK------LVVMTRGHNPVIAAEQTADGTVVVHEVGVPVVAAEKIVDTNGAGDAFVGGFLYALSQGKTVKQCIMCGNACAQDVIQHVGF----*

C;cover size:290; local alignment length=290 (original info = 1LIIA	331	291	2e-79	327	0.15	0.33	0.12)
>P1;1LIIA
structureX:1LIIA: 4: : 327: : : : : 
--RVFAIGNPILDLVAEVPSSFLDEFFLKRGDATLATPEQMRIYSTLDQFNPTSLPGGSALNSVRVVQKLLRKPGSAGYMGAIGDDPRGQVLKELCDKEGLATRFM-VAPGQSTGTCAVLINEK--ERTLCTHLGACGSFRIPENWTTFASGALIFYATAYTLTATPKNALEVAGYAHGIPNAIFTLNLSAPFCVELYKDAMQSLLLHTNILFGNEEEFAHL--------------AK----V---------HNLVAKVALSVAN---K---EHAVEGAT------K------LVVMTRGHNPVIAAEQTADGTVVVHEVGVPVVAAEKIVDTNGAGDAFVGGFLYGLSQGKTVKQCIMCGNACAQDVIQHVGF----*

C;cover size:290; local alignment length=290 (original info = 2A9YA	351	288	1e-78	344	0.15	0.33	0.16)
>P1;2A9YA
structureX:2A9YA: 5: : 345: : : : : 
--RVFAIGNPILDLVAEVPSSFLDEFFLKRGDATLATPEQMRIYSTLDQFNPTSLPGGSALNSVRVVQKLLRKPGSAGYMGAIGDDPRGQVLKELCDKEGLATRFM-VAPGQSTGVCAVLINEK--ERTLCTHLGACGSFRLPEDWTTFASGALIFYATAYTLTATPKNALEVAGYAHGIPNAIFTLNLSAPFCVELYKDAMQSLLLHTNILFGNEEEFAHLAKVHNLVAAEKTALS-----T---------AN-----KEHAVE---VCTGALRLLTAGQNTSATK------LVVMTRGHNPVIAAEQTADGTVVVHEVGVPVVAAEKIVDTNGAGDAFVGGFLYALSQGKTVKQCIMCGNACAQDVIQHVGF----*

C;query_length:296 num_of_temps:1 cover_ratio:0.98 cover:290 not_cover:6
>P1;T0375
 : : : : : : : : : 
GSQILCVGLVVLDVISLVDK-------YPKEDSEIRCLSQRWQ------------RGGNASNSCTILSLL---GAPCAFMGSMAPGHVADFVLDDLRRYSVDLRYTVFQTTGSVPIATVIINEASGSRTILYYDRSLPDVSATDFEKVDLTQFKWIHIEGRNASEQVKMLQRIDAHNTRQPPE---QKIRVSVEVEKPREELFQLFGYGDVVFVSKDVAKHL--------------G-----F---------QS-----AEEALR---G---LYGRVRKG------A------VLVCAWAEEGADAL--GPDGKLLHSDAF----PPPRVVDTLGAGDTFNASVIFSLSQGRSVQEALRFGCQVAGKKCGLQGFDGIV*
