# Supplementary material for: A multi-template combination algorithm for protein comparative modeling
Source: BMC Struct Biol. 2008 Mar 17;8:18. doi: 10.1186/1472-6807-8-18 (PMC2311309; doi:10.1186/1472-6807-8-18)
Supplement: Additional file 2 — The compressed file of supplemental materials. The file can be decompressed by winzip on Windows or by tar xzf on Linux. The file includes query-template alignments of both the single-template approach and the multi-template approach that were used to generate the structure models for the CASP7 comparative modeling targets. [file 1472-6807-8-18-S2.gz › supplement/T0317_single.pir]

C;cover size:153; local alignment length=153 (original info = 1WRMA	156	206	2e-54	153	0.3	0.47	0.04)
>P1;1WRMA
structureX:1WRMA: 3: : 148: : : : : 
MGN------GMNKILPGLYIGNFKDARDAEQLSKNKVTHILS---------V-HDSARPML--EGVKYLCIPAADSPSQNLTRHFKESIKFIHECR-LRGESCLVHCLAGVSRSVTLVIAYIMTVTDFGWEDALHTVRAGRSCANPNVGFQRQLQEFEKHEVHQY----------*

C;query_length:163 num_of_temps:1 cover_ratio:0.94 cover:153 not_cover:10
>P1;T0317
 : : : : : : : : : 
MGTSEAAPPPFARVAPALFIGNARAAGATELLVRAGITLCVN---------VSRQQPGPRA--PGVAELRVPVFDDPAEDLLTHLEPTCAAMEAAV-RDGGSCLVYCKNGRSRSAAVCTAYLMRHRGHSLDRAFQMVKSARPVAEPNLGFWAQLQKYEQTLQAQAILPREPIDPE*
