# Supplementary material for: A multi-template combination algorithm for protein comparative modeling
Source: BMC Struct Biol. 2008 Mar 17;8:18. doi: 10.1186/1472-6807-8-18 (PMC2311309; doi:10.1186/1472-6807-8-18)
Supplement: Additional file 2 — The compressed file of supplemental materials. The file can be decompressed by winzip on Windows or by tar xzf on Linux. The file includes query-template alignments of both the single-template approach and the multi-template approach that were used to generate the structure models for the CASP7 comparative modeling targets. [file 1472-6807-8-18-S2.gz › supplement/T0340_cm.pir]

C;cover size:87; local alignment length=87 (original info = 1G9OA	91	138	5e-34	87	0.58	0.73	0)
>P1;1G9OA
structureX:1G9OA: 1: : 87: : : : : 
-RMLPRLCCLEKGPNGYGFHLHGEKGKLGQYIRLVEPGSPAEKAGLLAGDRLVEVNGENVEKETHQQVVSRIRAALNAVRLLVVDPE--T--*

C;cover size:83; local alignment length=83 (original info = 1GQ4A	90	136	2e-33	83	0.6	0.74	0)
>P1;1GQ4A
structureX:1GQ4A: 3: : 85: : : : : 
----PRLCCLEKGPNGYGFHLHGEKGKLGQYIRLVEPGSPAEKAGLLAGDRLVEVNGENVEKETHQQVVSRIRAALNAVRLLVVDPE-----*

C;cover size:86; local alignment length=86 (original info = 1I92A	91	136	2e-33	88	0.6	0.73	0.02)
>P1;1I92A
structureX:1I92A: 4: : 91: : : : : 
----PRLCCLEKGPNGYGFHLHGEKGKLGQYIRLVEPGSPAEKAGLLAGDRLVEVNGENVEKETHQQVVSRIRAALNAVRLLVVDPEQDTRL*

C;cover size:83; local alignment length=83 (original info = 1GQ5A	91	136	2e-33	83	0.6	0.74	0)
>P1;1GQ5A
structureX:1GQ5A: 4: : 86: : : : : 
----PRLCCLEKGPNGYGFHLHGEKGKLGQYIRLVEPGSPAEKAGLLAGDRLVEVNGENVEKETHQQVVSRIRAALNAVRLLVVDPE-----*

C;query_length:90 num_of_temps:1 cover_ratio:0.97 cover:87 not_cover:3
>P1;T0340
 : : : : : : : : : 
SMLRPRLCHLRKGPQGYGFNLHSDKSRPGQYIRSVDPGSPAARSGLRAQDRLIEVNGQNVEGLRHAEVVASIKAREDEARLLVVGPS--TRL*
