# Supplementary material for: A multi-template combination algorithm for protein comparative modeling
Source: BMC Struct Biol. 2008 Mar 17;8:18. doi: 10.1186/1472-6807-8-18 (PMC2311309; doi:10.1186/1472-6807-8-18)
Supplement: Additional file 2 — The compressed file of supplemental materials. The file can be decompressed by winzip on Windows or by tar xzf on Linux. The file includes query-template alignments of both the single-template approach and the multi-template approach that were used to generate the structure models for the CASP7 comparative modeling targets. [file 1472-6807-8-18-S2.gz › supplement/T0330_cm.pir]

C;cover size:226; local alignment length=226 (original info = 2GFHA	246	180	4e-46	239	0.17	0.32	0.08)
>P1;2GFHA
structureX:2GFHA: 8: : 239: : : : : 
-RVRAVFFDLDNTLI--DTAG-ASRRGML---------------------------EVIKLLQSKY-------------------------HYKEEA--E--IICDKV--Q--VKLSK-------EC-FHCITDV-------R--TSHWEEAIQETKGGA----DNRKLA-----EEC-YFLWKSTRLQH--MI-LAD--DVKAMLTEL--RKEVRLLLLT-NGD--RQTQREKIEACAC---------QSYF-DAIVIGG-EQKE-EKPAPSIFYHCCDLLGVQ--PGDCVMVGDTLE-TDIQGGLNAGLK--ATVWINK----SG----------------------RV--P--L-------------------TS-------------------SPMPHYMVSSVLELPALLQSI------*

C;cover size:218; local alignment length=218 (original info = 1O08A	221	171	1e-43	224	0.16	0.33	0.07)
>P1;1O08A
structureX:1O08A: 2: : 215: : : : : 
--FKAVLFDLDGVIT--DTAE-YHFRAWK----------------------------ALAEEIGIN-------------------------GVDRQF--NEQLK-GVS--R--EDSLQ-------KI-LD------------L--A--DKKVSAE----E----FKELAK-----RKN-DNYVKMIQDVS--PADVYP--GILQLLKDLRSNK-IKIALASASKN--GPF---LLERMNL---------TGYF-DAIADPA-EVAASKPAPDIFIAAAHA---VGVAPSESIGLEDS-Q-AGIQAIKDSGALPIGVGRPED----LG----------------------DDIVI--V-------------------PD-------------------T--SHYTLEFLKEV-------------*

C;cover size:218; local alignment length=218 (original info = 1Z4NA	219	171	2e-43	224	0.16	0.33	0.07)
>P1;1Z4NA
structureX:1Z4NA: 2: : 215: : : : : 
--FKAVLFDLDGVIT--DTAE-YHFRAWK----------------------------ALAEEIGIN-------------------------GVDRQF--NEQLK-GVS--R--EDSLQ-------KI-LD------------L--A--DKKVSAE----E----FKELAK-----RKN-DNYVKMIQDVS--PADVYP--GILQLLKDLRSNK-IKIALASASKN--GPF---LLERMNL---------TGYF-DAIADPA-EVAASKPAPDIFIAAAHA---VGVAPSESIGLEDS-Q-AGIQAIKDSGALPIGVGRPED----LG----------------------DDIVI--V-------------------PD-------------------T--SHYTLEFLKEV-------------*

C;cover size:218; local alignment length=218 (original info = 1Z4OA	219	167	3e-42	224	0.16	0.34	0.07)
>P1;1Z4OA
structureX:1Z4OA: 2: : 214: : : : : 
--FKAVLFDLDGVIT--DTAE-YHFRAWK----------------------------ALAEEIGIN-------------------------GVDRQF--NEQLK-GVS--R--EDSLQ-------KI-LD------------L--A--DKKVSAE----E----FKELAK-----RKN-DNYVKMIQDVS--PADVYP--GILQLLKDLRSNK-IKIALASASKN--GPF---LLERMNL---------TGYF-DAI--AD-PAVAASKPAPDIFIAAAHA--VGVAPSESIGLEDS-Q-AGIQAIKDSGALPIGVGRPED----LG----------------------DDIVI--V-------------------PD-------------------T--SHYTLEFLKEV-------------*

C;cover size:222; local alignment length=222 (original info = 1JUDA	220	166	4e-42	228	0.16	0.27	0.06)
>P1;1JUDA
structureX:1JUDA: 2: : 220: : : : : 
--IKGIAFDLYGTLF--DVHS-VVGRC-D---------------------------EAF-PGRGRE-------------------------ISALWR--Q--KQ-LEYTWL--RSLMN-------RY-VN------------F--QQATEDALRF----T----CRHLGL-----DLD-ARTRSTLCDAY--LR-LAPFSEVPDSLRELKRR-GLKLAILS-NGS--PQSIDAVVSHAGL---------RDGF-DHLLSVD-PV-QVYKPDNRVYELAEQALG--LDRSAILFVSSN-A-WDATGARYFGFPTC---WINR----TG----------------------NV--F--E-------------------EM-------------------GQTPDWEVTSLRAVVELF---------*

C;cover size:222; local alignment length=222 (original info = 1ZRNA	220	166	7e-42	228	0.16	0.27	0.06)
>P1;1ZRNA
structureX:1ZRNA: 2: : 220: : : : : 
--IKGIAFDLYGTLF--DVHS-VVGRC-D---------------------------EAF-PGRGRE-------------------------ISALWR--Q--KQ-LEYTWL--RSLMN-------RY-VN------------F--QQATEDALRF----T----CRHLGL-----DLD-ARTRSTLCDAY--LR-LAPFSEVPDSLRELKRR-GLKLAILS-NGS--PQSIDAVVSHAGL---------RDGF-DHLLSVD-PV-QVYKPDNRVYELAEQALG--LDRSAILFVASN-A-WDATGARYFGFPTC---WINR----TG----------------------NV--F--E-------------------EM-------------------GQTPDWEVTSLRAVVELF---------*

C;cover size:218; local alignment length=218 (original info = 1Z4OB	215	165	1e-41	224	0.16	0.32	0.08)
>P1;1Z4OB
structureX:1Z4OB: 2: : 211: : : : : 
--FKAVLFDLDGVIT--DTAE-YHFRAWK----------------------------ALAEEIGIN-------------------------GVDRQF--NEQLK-GVS--R--EDSLQ-------KI-LD------------L--------ADKE----E----FKELAK-----RKN-DNYVKMIQDVS--PADVYP--GILQLLKDLRSNK-IKIALASASKN--GPF---LLERMNL---------TGYF-DAIADPA-EVAASKPAPDIFIAAAHA---VGVAPSESIGLEDS-Q-AGIQAIKDSGALPIGVGRPED----LG----------------------DDIVI--V-------------------PD-------------------T--SHYTLEFLKEV-------------*

C;cover size:218; local alignment length=218 (original info = 1LVHA	220	164	2e-41	224	0.16	0.33	0.07)
>P1;1LVHA
structureX:1LVHA: 2: : 214: : : : : 
--FKAVLF-LDGVIT--DTAE-YHFRAWK----------------------------ALAEEIGIN-------------------------GVDRQF--NEQLK-GVS--R--EDSLQ-------KI-LD------------L--A--DKKVSAE----E----FKELAK-----RKN-DNYVKMIQDVS--PADVYP--GILQLLKDLRSNK-IKIALASASKN--GPF---LLERMNL---------TGYF-DAIADPA-EVAASKPAPDIFIAAAHA---VGVAPSESIGLEDS-Q-AGIQAIKDSGALPIGVGRPED----LG----------------------DDIVI--V-------------------PD-------------------T--SHYTLEFLKEV-------------*

C;cover size:224; local alignment length=224 (original info = 2AH5A	206	163	5e-41	224	0.2	0.36	0.08)
>P1;2AH5A
structureX:2AH5A: 2: : 206: : : : : 
-SITAIFFDLDGTLV--DSSI-GIHNAFT---------------------------YTFKELGVPS-------------------------PDAKTI--R--GF-GPP--L--ESSFA-------TC-LS------------K-----------D----Q----ISEAVQ-----IYR-SYYKAKGIYEA---Q-LFP--QIIDLLEELS--SSYPLYITT-TKD--TSTAQD-AKNLEI---------HHFF-DGIYGSS-PEA---PHKADVIHQALQT--HQLAPEQAIIIGDT-K-FDL-GARETGIQKLAITWGFG----EQ----------------------AD--L--L-------------------NY-------------------Q--PDYIAHKPLEVLAYFQ--------*

C;cover size:226; local alignment length=226 (original info = 1FEZA	256	162	1e-40	263	0.14	0.3	0.17)
>P1;1FEZA
structureX:1FEZA: 1: : 255: : : : : 
-KIEAVIFDWAGTTV--DYGCFAPLEVFM---------------------------EIFHKRGVAI-------------------------TAEEAR--K--PM-GLL--K--IDHVR-------AL-TEMPRIASEWNRVFR--QLPTEADIQE----M----YEEFEE-----ILF-AILPRYA-------S-PIN--AVKEVIASLRER-GIKIGSTT-GYT--REMMDIVAKEAAL---------QGYKPDFLVTPD-DVPAGRPYPWMCYKNAMELGVYPMN--HMIKVGDT-V-SDMKEGRNAGMWTVGVILGSSELGLTE----------------------EE--V--E-------------------NMDSVELREKIEVVRNRFVENG--AHFTIETMQELESVMEHI------*

C;cover size:226; local alignment length=226 (original info = 1RQLA	257	162	1e-40	263	0.14	0.3	0.17)
>P1;1RQLA
structureX:1RQLA: 1: : 255: : : : : 
-KIEAVIFDWAGTTV--DYGCFAPLEVFM---------------------------EIFHKRGVAI-------------------------TAEEAR--K--PM-GLL--K--IDHVR-------AL-TEMPRIASEWNRVFR--QLPTEADIQE----M----YEEFEE-----ILF-AILPRYA-------S-PIN--AVKEVIASLRER-GIKIGSTT-GYT--REMMDIVAKEAAL---------QGYKPDFLVTPD-DVPAGRPYPWMCYKNAMELGVYPMN--HMIKVGDT-V-SDMKEGRNAGMWTVGVILGSSELGLTE----------------------EE--V--E-------------------NMDSVELREKIEVVRNRFVENG--AHFTIETMQELESVMEHI------*

C;cover size:218; local alignment length=218 (original info = 1Z4NB	204	160	5e-40	223	0.14	0.31	0.11)
>P1;1Z4NB
structureX:1Z4NB: 2: : 203: : : : : 
--FKAVLFDLDGVIT--DTAE-YHFRAWK----------------------------ALAEEIGIN-------------------------GVDRQF--NEQLK-GVS--R--EDSLQ-------KI-LD------------L--A--DKKVSAE----E----FKELAK-----RKN-DNYVKMIQDVS--PADVYP--GIKIALAS------------A-SKN--GPF---LLERMNL---------TGYF-DAIADPA-EVAASKPAPDIFIAAAHA---VGVAPSESIGLEDS-Q-AGIQAIKDSGALPIGVGRPED----LG----------------------DDIVI--V-------------------PD-------------------T--SHYTLEFLKEV-------------*

C;cover size:226; local alignment length=226 (original info = 1SWVA	257	160	5e-40	263	0.14	0.3	0.17)
>P1;1SWVA
structureX:1SWVA: 1: : 255: : : : : 
-KIEAVIFAWAGTTV--DYGCFAPLEVFM---------------------------EIFHKRGVAI-------------------------TAEEAR--K--PM-GLL--K--IDHVR-------AL-TEMPRIASEWNRVFR--QLPTEADIQE----M----YEEFEE-----ILF-AILPRYA-------S-PIN--GVKEVIASLRER-GIKIGSTT-GYT--REMMDIVAKEAAL---------QGYKPDFLVTPD-DVPAGRPYPWMCYKNAMELGVYPMN--HMIKVGDT-V-SDMKEGRNAGMWTVGVILGSSELGLTE----------------------EE--V--E-------------------NMDSVELREKIEVVRNRFVENG--AHFTIETMQELESVMEHI------*

C;cover size:222; local alignment length=222 (original info = 1L8LA	222	158	1e-39	231	0.16	0.33	0.12)
>P1;1L8LA
structureX:1L8LA: 13: : 222: : : : : 
----AVCFDVDSTVI--REEG-I---------------------------------DELAKICGVE-------------------------DA-----------------V--SEMTR-------RA-MG------------G--AVPFKAALTE----R----L-ALIQ-----PSR-EQVQRLIAEQP--PH-LTP--GIRELVSRLQER-NVQVFLIS-GGF--RSIVEHVASKLNIPATNVFANRLKFY-FNGEYAG-FDETQPTAESGGKGKVIKFLKEKFHFKKIIMIGDG-A-TDMEACPPADAF---IGFGGN----VI----------------------RQ--Q--V-------------------KD-------------------N--AKWYITDFVELLGELEE-------*

C;cover size:226; local alignment length=226 (original info = 1RDFA	263	158	1e-39	263	0.14	0.3	0.17)
>P1;1RDFA
structureX:1RDFA: 1: : 255: : : : : 
-KIEAVIFDWAGTTV--DYGCFAPLEVFM---------------------------EIFHKRGVAI-------------------------TAEEAR--K--PM-PLL--K--IDHVR-------AL-TEMPRIASEWNRVFR--QLPTEADIQE----M----YEEFEE-----ILF-AILPRYA-------S-PIN--AVKEVIASLRER-GIKIGSTT-GYT--REMMDIVAKEAAL---------QGYKPDFLVTPD-DVPAGRPYPWMCYKNAMELGVYPMN--HMIKVGDT-V-SDMKEGRNAGMWTVGVILGSSELGLTE----------------------EE--V--E-------------------NMDSVELREKIEVVRNRFVENG--AHFTIETMQELESVMEHI------*

C;cover size:223; local alignment length=223 (original info = 1L8LA	222	155	9e-39	232	0.15	0.33	0.12)
>P1;1L8LA1
structureX:1L8LA: 12: : 222: : : : : 
---DAVCFDVDSTVI--REEG-I---------------------------------DELAKICGVE-------------------------DA-----------------V--SEMTR-------RA-MG------------G--AVPFKAALTE----R----L-ALIQ-----PSR-EQVQRLIAEQP--PH-LTP--GIRELVSRLQER-NVQVFLIS-GGF--RSIVEHVASKLNIPATNVFANRLKFY-FNGEYAG-FDETQPTAESGGKGKVIKFLKEKFHFKKIIMIGDG-A-TDMEACPPADAF---IGFGGN----VI----------------------RQ--Q--V-------------------KD-------------------N--AKWYITDFVELLGELEE-------*

C;cover size:223; local alignment length=223 (original info = 1AQ6A	245	148	1e-36	250	0.12	0.27	0.14)
>P1;1AQ6A
structureX:1AQ6A: 2: : 242: : : : : 
--IKAVVFDAYGTLF--DVQS-VAD--AT---------------------------ERAYPGRGEY-------------------------ITQVWR--Q--KQ-LEYSWL--RALMG-------RY-AD------------F--WGVTREALAY----T----LGTLGL-----EPD-ESFLADMAQAYNRLT-PYP--DAAQCLAELAP---LKRAILS-NGA--PDMLQALVANAGL---------TDSF-DAVISVDAKRVFKPHPDSYAL--VEEVLG--VTPAEVLFVSSN-G-FDVGGAKNFGFSVARVARLSQ----EALARELVSGTIAPLTMFKALRMREE--T--Y-------------------AE-------------------A--PDFVVPALGDLPRLVR--------*

C;cover size:217; local alignment length=217 (original info = 1WVIA	253	148	1e-36	256	0.12	0.26	0.17)
>P1;1WVIA
structureX:1WVIA: 2: : 250: : : : : 
--YKGYLIDLDGTIY--KGKD-RIPAGEDFVKRLQERQLPYILVTNNTTRTPEMVQEMLATSFNIK-------------------------TPLETI--Y--TA-TLA--T--IDYMNDMKRGKTAY-VI------------G--ETGLKKAVAE----A----GYR--------EDS-ENPAYVVVGLD--TN-LTY--E-KLTLATLAIQKG-AVFIGT-NPDLNIPTERGLLPGAGA---------ILFL-LEKATRV-KPIIIGKPEAVIMNKALDRLG--VKRHEAIMVGDNYL-TDITAGIKNDIATLLVTTGFT----KP----------------------EE--VPAL-------------------PI-------------------Q--PDFVLSSLAE--------------*

C;cover size:223; local alignment length=223 (original info = 1QQ5A	245	148	2e-36	250	0.12	0.26	0.14)
>P1;1QQ5A
structureX:1QQ5A: 2: : 242: : : : : 
--IKAVVFDAYGTLF--DVQS-VAD--AT---------------------------ERAYPGRGEY-------------------------ITQVWR--Q--KQ-LEYSWL--RALMG-------RY-AD------------F--WSVTREALAY----T----LGTLGL-----EPD-ESFLADMAQAYNRLT-PYP--DAAQCLAELAP---LKRAILS-NGA--PDMLQALVANAGL---------TDSF-DAVISVDAKRVFKPHPDSYAL--VEEVLG--VTPAEVLFVSSN-G-FDVGGAKNFGFSVARVARLSQ----EALARELVSGTIAPLTMFKALRMREE--T--Y-------------------AE-------------------A--PDFVVPALGDLPRLVR--------*

C;cover size:217; local alignment length=217 (original info = 1YDFA	255	148	2e-36	253	0.13	0.27	0.15)
>P1;1YDFA
structureX:1YDFA: 3: : 251: : : : : 
--YKGYLIDLDGTIY--KGKD-RIPAGETFVHELQKRDIPYLFVTNNTTRTPESVKEMLAQNFNID-------------------------TPLSTV--Y--TA-TLA--T--IDYMN-------DLGLE------------KTVYVVGEAGLKE----A----IKAAGY-----VEDKEKPAYVVVGLD--WQ-VDY--E-KFATATLAIQKGAH-FIGT-NPDLNIPTERGLLPGAGS---------LITL-LEVATRV-KPVYIGKPNAIIMDKAVEHLG--LEREELIMVGDNYL-TDIRAGIDNGIPTLLVTTGFT----KA----------------------EE--VAGL-------------------PI-------------------A--PTHVVSSLAE--------------*

C;cover size:217; local alignment length=217 (original info = 1YS9A	253	148	2e-36	255	0.14	0.27	0.17)
>P1;1YS9A
structureX:1YS9A: 2: : 250: : : : : 
--YKGYLIDLDGTIYQGKNRI-PAGERFI---------------------------KRLQERGIPYLLVTNNTTRTPEMVQSMLANQFHVETSIETI--Y--TA-TMA--T--VDYMN-------D---M------------N--RGKTAYVIGE----TG---LKSAIAAAGYVEEL-ENPAYVVVGLD--SQ-VTY--EML-AIATLAIQKG-ALFIGT-NPDLNIPTERGLMPGAGA---------LNAL-LEAATRV-KPVFIGKPNAIIMNKSLEVLGIQ--RSEAVMVGDNYL-TDIMAGIQNDIATILVTTGFT----RP----------------------EE--VPTL-------------------PI-------------------Q--PDHVLSSLDE--------------*

C;cover size:218; local alignment length=218 (original info = 1NNLB	207	146	5e-36	227	0.15	0.33	0.17)
>P1;1NNLB
structureX:1NNLB: 12: : 207: : : : : 
----AVCFDVDSTVI--REEG-I---------------------------------DELAKICGVE-------------------------DAVSE---------------------------------------------------PFKAALTE----R----L-ALIQ-----PSR-EQVQRLIAEQP--PH-LTP--GIRELVSRLQER-NVQVFLIS-GGF--RSIVEHVASKLNIPATNVFANRLKFY-FNGEYAG-FDETQPTAESGGKGKVIKLLKEKFHFKKIIMIGDG-A-TDMEACPPADAF---IGFGGN----VI----------------------RQ--Q--V-------------------KD-------------------N--AKWYITDFVELLG-----------*

C;cover size:218; local alignment length=218 (original info = 1NNLA	205	146	6e-36	227	0.15	0.33	0.18)
>P1;1NNLA
structureX:1NNLA: 12: : 205: : : : : 
----AVCFDVDSTVI--REEG-I---------------------------------DELAKICGVE-------------------------DAV-----------------------------------------------------PFKAALTE----R----L-ALIQ-----PSR-EQVQRLIAEQP--PH-LTP--GIRELVSRLQER-NVQVFLIS-GGF--RSIVEHVASKLNIPATNVFANRLKFY-FNGEYAG-FDETQPTAESGGKGKVIKLLKEKFHFKKIIMIGDG-A-TDMEACPPADAF---IGFGGN----VI----------------------RQ--Q--V-------------------KD-------------------N--AKWYITDFVELLG-----------*

C;query_length:233 num_of_temps:1 cover_ratio:0.97 cover:226 not_cover:7
>P1;T0330
 : : : : : : : : : 
MSRTLVLFDIDGTLL--KVES-MNRRVLA---------------------------DALIEVYGTE-------------------------GSTGSH--D--FS-GKM--D--GAIIY-------EV-LS------------N--VGLERAEIAD----K----FDKAKE-----TYI-ALFRERARRED--IT-LLE--GVRELLDALSSRSDVLLGLLT-GNF--EASGRHKLKLPGI---------DHYF-PFGAFAD-DALDRNELPHIALERARRMTGANYSPSQIVIIGDT-E-HDIRCARELDARSIAVATGNF----TM----------------------EE--L--A-------------------RH-------------------K--PGTLFKNFAETDEVLASILTPKHS*
