# Supplementary material for: A multi-template combination algorithm for protein comparative modeling
Source: BMC Struct Biol. 2008 Mar 17;8:18. doi: 10.1186/1472-6807-8-18 (PMC2311309; doi:10.1186/1472-6807-8-18)
Supplement: Additional file 2 — The compressed file of supplemental materials. The file can be decompressed by winzip on Windows or by tar xzf on Linux. The file includes query-template alignments of both the single-template approach and the multi-template approach that were used to generate the structure models for the CASP7 comparative modeling targets. [file 1472-6807-8-18-S2.gz › supplement/T0289_single.pir]

C;cover size:102; local alignment length=102 (original info = 2G9DA	329	151	2e-37	102	0.25	0.44	0.04)
>P1;2G9DA
structureX:2G9DA: 53: : 149: : : : : 
----------------VISCGIHGDETAP-ELLDKWIDDIVSGFQPVAE---R---C----LFI-AHPQATVRHVRFIEQNLNRLFD-DKPHTPSTELAIADNLK--VLLRQ-F-FAN--TDEH--SRWHLDLH-----------------------------------------------------------------------------------------------------------------------------------------------------------------------------------------------------*

C;query_length:312 num_of_temps:1 cover_ratio:0.33 cover:102 not_cover:210
>P1;T0289
 : : : : : : : : : 
STSCVAEEPI---KKIAIFGGTHGNELTGVFLVTHWLKNGAEVHRAGLE---V---K----PFI-TNPRAVEKCTRYIDCDLNRVFDLENLSKEMSEDLPYEVRRAQEINHL-FGPKN--SDDA--YDVVFDLHNTTSNMGCTLILEDSRNDFLIQMFHYIKTCMAPLPCSVYLIEHPSLKYATTRSIAKYPVGIEVGPQPHGVLRADILDQMRRMLKHALDFIQRFNEGKEFPPCAIDVYKIMEKVDYPRNESGDVAAVIHPNLQDQDWKPLHPGDPVFVSLDGKVIPLGGDCTVYPVFVNEAAYYEKKEAFAKTTKLTLNAKSIRSTLH*
