# Supplementary material for: A multi-template combination algorithm for protein comparative modeling
Source: BMC Struct Biol. 2008 Mar 17;8:18. doi: 10.1186/1472-6807-8-18 (PMC2311309; doi:10.1186/1472-6807-8-18)
Supplement: Additional file 2 — The compressed file of supplemental materials. The file can be decompressed by winzip on Windows or by tar xzf on Linux. The file includes query-template alignments of both the single-template approach and the multi-template approach that were used to generate the structure models for the CASP7 comparative modeling targets. [file 1472-6807-8-18-S2.gz › supplement/T0291_cm.pir]

C;cover size:295; local alignment length=295 (original info = 1JPAA	273	537	e-153	295	0.74	0.84	0.08)
>P1;1JPAA
structureX:1JPAA: 3: : 273: : : : : 
-FIDPFTFEDPNEAVREFAKEIDISCVKIEQVIGAGEFGEVCSGHLKL---REIFVAIKTLKSGYTEKQRRDFLSEASIMGQFDHPNVIHLEGVVTKSTPVMIITEFMENGSLDSFLRQNDGQ-FTVIQLVGMLRGIAAGMKYLADMNYVHRDLAARNILVNSNLVCKVSDF---------------------PIRWTAPEAIQYRKFTSASDVWSYGIVMWEVMSYGERPYWDMTNQDVINAIEQDYRLPPPMDCPSALHQLMLDCWQKDRNHRPKFGQIVNTLDKMIRNPNSLKA--------------*

C;cover size:294; local alignment length=294 (original info = 1JPAB	269	524	e-149	294	0.73	0.84	0.09)
>P1;1JPAB
structureX:1JPAB: 3: : 269: : : : : 
-FIDPFTFEDPNEAVREFAKEIDISCVKIEQVIGAGEFGEVCSGHL----KREIFVAIKTLKSGYTEKQRRDFLSEASIMGQFDHPNVIHLEGVVTKS-PVMIITEFMENGSLDSFLRQNDGQ-FTVIQLVGMLRGIAAGMKYLADMNYVHRDLAARNILVNSNLVCKVSDF---------------------PIRWTAPEAIQYRKFTSASDVWSYGIVMWEVMSYGERPYWDMTN-DVINAIEQDYRLPPPMDCPSALHQLMLDCWQKDRNHRPKFGQIVNTLDKMIRNPNSLK---------------*

C;cover size:284; local alignment length=284 (original info = 2SRCA	449	502	e-143	285	0.42	0.61	0.03)
>P1;2SRCA
structureX:2SRCA: 164: : 439: : : : : 
------TSKPQTQGLAKDAWEIPRESLRLEVKLGQGCFGEVWMGTWNGTTR----VAIKTLKPGTMSPEA--FLQEAQVMKKLRHEKLVQLYAVVSE-EPIYIVTEYMSKGSLLDFLKGETGKYLRLPQLVDMAAQIASGMAYVERMNYVHRDLRAANILVGENLVCKVADFGLARLIEDNEYTA--RQGAKFPIKWTAPEAALYGRFTIKSDVWSFGILLTELTTKGRVPYPGMVNREVLDQVERGYRMPCPPECPESLHDLMCQCWRKEPEERPTFEYLQAFLEDYFTS--------------------*

C;cover size:284; local alignment length=284 (original info = 1Y57A	452	502	e-143	285	0.42	0.61	0.03)
>P1;1Y57A
structureX:1Y57A: 166: : 441: : : : : 
------TSKPQTQGLAKDAWEIPRESLRLEVKLGQGCFGEVWMGTWNGTTR----VAIKTLKPGTMSPEA--FLQEAQVMKKLRHEKLVQLYAVVSE-EPIYIVTEYMSKGSLLDFLKGETGKYLRLPQLVDMAAQIASGMAYVERMNYVHRDLRAANILVGENLVCKVADFGLARLIEDNEYTA--RQGAKFPIKWTAPEAALYGRFTIKSDVWSFGILLTELTTKGRVPYPGMVNREVLDQVERGYRMPCPPECPESLHDLMCQCWRKEPEERPTFEYLQAFLEDYFTS--------------------*

C;cover size:284; local alignment length=284 (original info = 1KSWA	449	498	e-142	285	0.42	0.6	0.03)
>P1;1KSWA
structureX:1KSWA: 164: : 439: : : : : 
------TSKPQTQGLAKDAWEIPRESLRLEVKLGQGCFGEVWMGTWNGTTR----VAIKTLKPGTMSPEA--FLQEAQVMKKLRHEKLVQLYAVVSE-EPIYIVGEYMSKGSLLDFLKGETGKYLRLPQLVDMAAQIASGMAYVERMNYVHRDLRAANILVGENLVCKVADFGLARLIEDNEYTA--RQGAKFPIKWTAPEAALYGRFTIKSDVWSFGILLTELTTKGRVPYPGMVNREVLDQVERGYRMPCPPECPESLHDLMCQCWRKEPEERPTFEYLQAFLEDYFTS--------------------*

C;template; advanced alignment combination (original info = C;cover size:297; local alignment length=297 (original info = 1XKKA	289	334	2e-92	300	0.35	0.54	0.08))
>P1;1XKKA1
structureX:1XKKA:267: :272: : : : : 
-------------------------------------------------------------------------------------------------------------------------------------------------------------------------------------------------------------------------------------------------------------------------------------------------------------DERMSN----*

C;query_length:310 num_of_temps:1 cover_ratio:0.95 cover:295 not_cover:15
>P1;T0291
 : : : : : : : : : 
TYVDPHTYEDPTQAVHEFAKELDATNISIDKVVGAGEFGEVCSGRLKLPSKKEISVAIKTLKVGYTEKQRRDFLGEASIMGQFDHPNIIRLEGVVTKSKPVMIVTEYMENGSLDSFLRKHDAQ-FTVIQLVGMLRGIASGMKYLSDMGYVHRDLAARNILINSNLVCKVSDFGLGRVLEDDPEAAYTTRGGKIPIRWTSPEAIAYRKFTSASDVWSYGIVLWEVMSYGERPYWEMSNQDVIKAVDEGYRLPPPMDCPAALYQLMLDCWQKDRNNRPKFEQIVSILDKLIRNPGSLKIITSAAARPSNLLLD*
