# Supplementary material for: A multi-template combination algorithm for protein comparative modeling
Source: BMC Struct Biol. 2008 Mar 17;8:18. doi: 10.1186/1472-6807-8-18 (PMC2311309; doi:10.1186/1472-6807-8-18)
Supplement: Additional file 2 — The compressed file of supplemental materials. The file can be decompressed by winzip on Windows or by tar xzf on Linux. The file includes query-template alignments of both the single-template approach and the multi-template approach that were used to generate the structure models for the CASP7 comparative modeling targets. [file 1472-6807-8-18-S2.gz › supplement/T0371_cm.pir]

C;cover size:267; local alignment length=267 (original info = 1YS9A	253	337	2e-93	267	0.21	0.4	0.07)
>P1;1YS9A
structureX:1YS9A: 2: : 248: : : : : 
------------YKGYLIDLDGTIYQGKNRIPAGERFIKRLQERGIPYLLVTNNTTRTPEMVQSMLANQFHVETSIETIYTATMATVDYMNDMNRGKTAYVIGETGLKSAIAAAGY---------VEELENPAYVVVGLDSQVTYE--MLAIATLAIQKGALFIGTNPDLNIP-TERGLMPGAGALNALLEAATRVKPVFIGKPNAIIMNKSLEVL----GIQRSEAVMVGDNYLTDIMAGIQNDIATILVTTGFTRPEEVPTL----PIQPDHVLSSL----*

C;cover size:269; local alignment length=269 (original info = 1WVIA	253	329	8e-91	269	0.2	0.37	0.07)
>P1;1WVIA
structureX:1WVIA: 1: : 249: : : : : 
-----------TYKGYLIDLDGTIYKGKDRIPAGEDFVKRLQERQLPYILVTNNTTRTPEMVQEMLATSFNIKTPLETIYTATLATIDYMNDMKRGKTAYVIGETGLKKAVAEAGYR---------EDSENPAYVVVGLDTNLTYEKLTLATLAI--QKGAVFIGTNPDLNIP-TERGLLPGAGAILFLLEKATRVKPIIIGKPEAVIMNKALDRL----GVKRHEAIMVGDNYLTDITAGIKNDIATLLVTTGFTKPEEVPAL----PIQPDFVLSSLA---*

C;cover size:268; local alignment length=268 (original info = 1YDFA	255	324	1e-89	268	0.21	0.39	0.07)
>P1;1YDFA
structureX:1YDFA: 3: : 250: : : : : 
------------YKGYLIDLDGTIYKGKDRIPAGETFVHELQKRDIPYLFVTNNTTRTPESVKEMLAQNFNIDTPLSTVYTATLATIDYMNDLGLEKTVYVVGEAGLKEAIKAAGY---------VEDKEKPAYVVVGLDWQVDYEK--FATATLAIQKGAHFIGTNPDLNIP-TERGLLPGAGSLITLLEVATRVKPVYIGKPNAIIMDKAVEHL----GLEREELIMVGDNYLTDIRAGIDNGIPTLLVTTGFTKAEEVAGL----PIAPTHVVSSLA---*

C;cover size:268; local alignment length=268 (original info = 1YV9A	257	322	7e-89	268	0.2	0.41	0.07)
>P1;1YV9A
structureX:1YV9A: 3: : 250: : : : : 
-----------DYQGYLIDLDGTIYLGKEPIPAGKRFVERLQEKDLPFLFVTNNTTKSPETVAQRLANEFDIHVPASLVYTATLATIDYMKEANRGKKVFVIGEAGLIDLILEAGFEW---------DETNPDYVVVGLDTELSYEKVVLATLAI--QKGALFIGTNPDKNIP-TERGLLPGAGSVVTFVETATQTKPVYIGKPKAIIMERAI----AHLGVEKEQVIMVGDNYETDIQSGIQNGIDSLLVTSGFTPKSAVPTLPTP----PTYVVDSL----*

C;cover size:269; local alignment length=269 (original info = 1ZJJA	261	317	2e-87	269	0.25	0.44	0.05)
>P1;1ZJJA
structureX:1ZJJA: 3: : 256: : : : : 
--------------AIIFDMDGVLYRGNRAIPGVRELIEFLKERGIPFAFLTNNSTKTPEMYREKLLKMG-IDVSSSIIITSGLATRLYMSKHLDPGKIFVIGGEGLVKEMQALGWGIVTLDEARQGSWKEVKHVVVGLDPDLTYEKLKYATLAIRN--GATFIGTNPDATLPGEE-GIYPGAGSIIAALKVATNVEPIIIGKPNEPMYEVVREM------FPGEELWMVGDRLDTDIAFAKKFGMKAIMVLTGVSSLED----IKKSEYKPDLVLPS-VYEL*

C;cover size:269; local alignment length=269 (original info = 1ZJJB	263	317	3e-87	269	0.25	0.44	0.05)
>P1;1ZJJB
structureX:1ZJJB: 3: : 256: : : : : 
--------------AIIFDMDGVLYRGNRAIPGVRELIEFLKERGIPFAFLTNNSTKTPEMYREKLLKMG-IDVSSSIIITSGLATRLYMSKHLDPGKIFVIGGEGLVKEMQALGWGIVTLDEARQGSWKEVKHVVVGLDPDLTYEKLKYATLAIRN--GATFIGTNPDATLPGEE-GIYPGAGSIIAALKVATNVEPIIIGKPNEPMYEVVREM------FPGEELWMVGDRLDTDIAFAKKFGMKAIMVLTGVSSLED----IKKSEYKPDLVLPS-VYEL*

C;query_length:283 num_of_temps:1 cover_ratio:0.94 cover:267 not_cover:16
>P1;T0371
 : : : : : : : : : 
MQIESFKSLLPKYKCIFFDAFGVLKTYNGLLPGIENTFDYLKAQGQDYYIVTNDASRSPEQLADSYHKLGLFSITADKIISSGMITKEYIDLKVDGGIVAYLGTANSANYLVSDGIKMLPVSAIDDSNIGEVNALVLLDDEGFNWFHDLNKTVNLLRKRTIPAIVANTDNTYPLTKTDVAIAIGGVATMIESILGRRFIRFGKPDSQMFMFAYDMLRQKMEISKREILMVGDTLHTDILGGNKFGLDTALVLTGNTRIDDAETKIKSTGIVPTHICESAVIEL*
