# Supplementary material for: A multi-template combination algorithm for protein comparative modeling
Source: BMC Struct Biol. 2008 Mar 17;8:18. doi: 10.1186/1472-6807-8-18 (PMC2311309; doi:10.1186/1472-6807-8-18)
Supplement: Additional file 2 — The compressed file of supplemental materials. The file can be decompressed by winzip on Windows or by tar xzf on Linux. The file includes query-template alignments of both the single-template approach and the multi-template approach that were used to generate the structure models for the CASP7 comparative modeling targets. [file 1472-6807-8-18-S2.gz › supplement/T0373_single.pir]

C;cover size:129; local alignment length=129 (original info = 1JGSA	138	142	3e-35	129	0.22	0.34	0)
>P1;1JGSA
structureX:1JGSA: 3: : 130: : : : : 
---NEIIPLGRLIHMVNQKKDRL-L----NEYLSPLDITAAQFKVLCSI--RCAACITPVELKKVLSVDLGALTRMLDRLVCKGWVERLPNPNDKRGVLVKLTTGGAAICEQCHQLVGQDLHQELTKNLTADEVATLE----------------*

C;query_length:147 num_of_temps:1 cover_ratio:0.88 cover:129 not_cover:18
>P1;T0373
 : : : : : : : : : 
MPTNQDLQLAAHLRSQVTTLTRR-L----RREAQADPVQFSQLVVLGAID-RLGGDVTPSELAAAERMRSSNLAALLRELERGGLIVRHADPQDGRRTRVSLSSEGRRNLYGNRAKREEWLVRAMHACLDESERALLAAAG-PLLTRLAQFEEP*
