# Supplementary material for: A multi-template combination algorithm for protein comparative modeling
Source: BMC Struct Biol. 2008 Mar 17;8:18. doi: 10.1186/1472-6807-8-18 (PMC2311309; doi:10.1186/1472-6807-8-18)
Supplement: Additional file 2 — The compressed file of supplemental materials. The file can be decompressed by winzip on Windows or by tar xzf on Linux. The file includes query-template alignments of both the single-template approach and the multi-template approach that were used to generate the structure models for the CASP7 comparative modeling targets. [file 1472-6807-8-18-S2.gz › supplement/T0297_cm.pir]

C;cover size:190; local alignment length=190 (original info = 1FXWA	211	251	1e-67	194	0.22	0.39	0.06)
>P1;1FXWA
structureX:1FXWA: 24: : 208: : : : : 
--------------------HRFVADSKDKEPEVVFIGDS---LVQLMHQCEIWRELFSPLHALNFGIGGDSTQHVLWRLENGELEHIRPKIVVVWVGTNN--HGHTAEQVTGGIKAIVQLVNERQPQARVVVLGLLPRGQHPNPLREKNRRVNELVR------AALAG-HPRAHFLDADPGFVHSDGTISHHDMYDYLHLSRLGYTPVCRALHSLL-*

C;cover size:185; local alignment length=185 (original info = 1ES9A	212	245	6e-66	189	0.22	0.39	0.06)
>P1;1ES9A
structureX:1ES9A: 24: : 203: : : : : 
--------------------HRFVADSKDKEPEVVFIGDS---LVQLMHQCEIWRELFSPLHALNFGIGGDSTQHVLWRLENGELEHIRPKIVVVWVGTNN--HGHTAEQVTGGIKAIVQLVNERQPQARVVVLGLLPRGQHPNPLREKNRRVNELVR------AALAG-HPRAHFLDADPGFVHSDGTISHHDMYDYLHLSRLGYTPVCRA------*

C;cover size:185; local alignment length=185 (original info = 1WABA	212	245	6e-66	189	0.22	0.39	0.06)
>P1;1WABA
structureX:1WABA: 24: : 203: : : : : 
--------------------HRFVADSKDKEPEVVFIGDS---LVQLMHQCEIWRELFSPLHALNFGIGGDSTQHVLWRLENGELEHIRPKIVVVWVGTNN--HGHTAEQVTGGIKAIVQLVNERQPQARVVVLGLLPRGQHPNPLREKNRRVNELVR------AALAG-HPRAHFLDADPGFVHSDGTISHHDMYDYLHLSRLGYTPVCRA------*

C;cover size:185; local alignment length=185 (original info = 1BWRA	212	244	1e-65	189	0.21	0.39	0.06)
>P1;1BWRA
structureX:1BWRA: 24: : 203: : : : : 
--------------------HRFVADSKDKEPEVVFIGDS---LVQLMHQCEIWRELFSPLHALNFGIGGDSTQHVLWRLENGELEHIRPKIVVVWVGSNN--HGHTAEQVTGGIKAIVQLVNERQPQARVVVLGLLPRGQHPNPLREKNRRVNELVR------AALAG-HPRAHFLDADPGFVHSDGTISHHDMYDYLHLSRLGYTPVCRA------*

C;cover size:185; local alignment length=185 (original info = 1BWPA	212	243	2e-65	189	0.22	0.39	0.06)
>P1;1BWPA
structureX:1BWPA: 24: : 203: : : : : 
--------------------HRFVADSKDKEPEVVFIGDS---AVQLMHQCEIWRELFSPLHALNFGIGGDSTQHVLWRLENGELEHIRPKIVVVWVGTNN--HGHTAEQVTGGIKAIVQLVNERQPQARVVVLGLLPRGQHPNPLREKNRRVNELVR------AALAG-HPRAHFLDADPGFVHSDGTISHHDMYDYLHLSRLGYTPVCRA------*

C;cover size:185; local alignment length=185 (original info = 1BWQA	212	243	2e-65	189	0.21	0.39	0.06)
>P1;1BWQA
structureX:1BWQA: 24: : 203: : : : : 
--------------------HRFVADSKDKEPEVVFIGDS---LVQLMHQCEIWRELFSPLHALNFGIGGDSTQHVLWRLENGELEHIRPKIVVVWVGTNN--HGHTAEQVTGGIKAIVQLVNERQPQARVVVLGLLPRGQHPNPLREKNRRVNELVR------AALAG-HPRAHFLDADPGFVHSDGTISHHDMYDYAHLSRLGYTPVCRA------*

C;cover size:189; local alignment length=189 (original info = 1FXWF	212	233	2e-62	193	0.22	0.39	0.06)
>P1;1FXWF
structureX:1FXWF: 25: : 208: : : : : 
---------------------RFVLDCKDKEPDVLFVGDSMVQLMQQY---EIWRELFSPLHALNFGIGGDTTRHVLWRLKNGELENIKPKVIVVWVGTNN--HENTAEEVAGGIEAIVQLINTRQPQAKIIVLGLLPRGEKPNPLRQKNAKVN-------QLLKVSLPKLANVQLLDTDGGFVHSDGAISCHDMFDFLHLTGGGYAKICKPLHELI-*

C;cover size:189; local alignment length=189 (original info = 1VYHA	218	233	4e-62	193	0.22	0.39	0.06)
>P1;1VYHA
structureX:1VYHA: 25: : 208: : : : : 
---------------------RFVLDCKDKEPDVLFVGDSMVQLMQQY---EIWRELFSPLHALNFGIGGDTTRHVLWRLKNGELENIKPKVIVVWVGTNN--HENTAEEVAGGIEAIVQLINTRQPQAKIIVLGLLPRGEKPNPLRQKNAKVN-------QLLKVSLPKLANVQLLDTDGGFVHSDGAISCHDMFDFLHLTGGGYAKICKPLHELI-*

C;query_length:211 num_of_temps:1 cover_ratio:0.9 cover:190 not_cover:21
>P1;T0297
 : : : : : : : : : 
MAVQLLENWLLKEQEKIQTKYRHLNHISVVEPNILFIGDS---IVEYY---PLQELFGTSKTIVNRGIRGYQTGLLLENL-DAHLYGGAVDKIFLLIGTNDIGKDVPVNEALNNLEAIIQSVARDYPLTEIKLLSILPVNEREEYQQAVYIRSNEKIQNWNQAYQELASAYMQVEFVPVFDCLTDQAGQLKKEYTTDGLHLSIAGYQALSKSLKDYLY*
