# Supplementary material for: A multi-template combination algorithm for protein comparative modeling
Source: BMC Struct Biol. 2008 Mar 17;8:18. doi: 10.1186/1472-6807-8-18 (PMC2311309; doi:10.1186/1472-6807-8-18)
Supplement: Additional file 2 — The compressed file of supplemental materials. The file can be decompressed by winzip on Windows or by tar xzf on Linux. The file includes query-template alignments of both the single-template approach and the multi-template approach that were used to generate the structure models for the CASP7 comparative modeling targets. [file 1472-6807-8-18-S2.gz › supplement/T0337_single.pir]

C;cover size:138; local alignment length=138 (original info = 2CG4A	149	173	2e-44	139	0.22	0.49	0.01)
>P1;2CG4A
structureX:2CG4A: 3: : 140: : : : : 
------IDNLDRGILEALMGNARTAYAELAKQFGVSPETIHVRVEKMKQAGIITGARIDVSPKQLGYDVGCFIGIILKSAKDYPSALAKLESLDEVTEAYYTTGHYSIFIKVM-CRSIDALQHVLINKIQTIDEIQSTETLIVLQ-------*

C;query_length:151 num_of_temps:1 cover_ratio:0.91 cover:138 not_cover:13
>P1;T0337
 : : : : : : : : : 
MDCMRKLDRVDMQLVKILSENSRLTYRELADILNTTRQRIARRIDKLKKLGIIRKFTIIPDIDKLGY-MYAIVLIKSKVPSDADKVISEISDIEYVKSVEKGVGRYNIIVRLLLPKDIKDAENLISEFLQRIKNAENVEVILISEVRKFEII*
