# Supplementary material for: A multi-template combination algorithm for protein comparative modeling
Source: BMC Struct Biol. 2008 Mar 17;8:18. doi: 10.1186/1472-6807-8-18 (PMC2311309; doi:10.1186/1472-6807-8-18)
Supplement: Additional file 2 — The compressed file of supplemental materials. The file can be decompressed by winzip on Windows or by tar xzf on Linux. The file includes query-template alignments of both the single-template approach and the multi-template approach that were used to generate the structure models for the CASP7 comparative modeling targets. [file 1472-6807-8-18-S2.gz › supplement/T0313_cm.pir]

C;cover size:322; local alignment length=322 (original info = 1VFZA	338	492	e-140	339	0.35	0.56	0.05)
>P1;1VFZA
structureX:1VFZA: 2: : 337: : : : : 
SVKVAVRVRPFNSREMSR-DSKCIIQMSGSTTTIVNPKQP-------KETPKSFSFDYSYWSHTSPEDINYASQKQVYR-D-IGEEMLQHAFEGYNVCIFAYGQTGAGKSYTMMGK----QEKDQQ---GIIPQLCEDLFSRIND-TTNDNMSYSVEVSYMEIYCERVRDLLNPKNKG--NLRVREHPLLGPYVEDLSKLAVTSYNDIQDLMDSGNKPRTVAATNMNETSSRSHAVFNIIFTQK----RHDTNITTEKVSKISLVDLAGSERADSTGAKGTRLKEGANINKSLTTLGKVISALAEMD-SGPFIPYRDSVLTWLLRENLGGNSRTAMVAALSPADINYDETLSTLRYADRAK*

C;cover size:322; local alignment length=322 (original info = 1BG2A	323	479	e-136	326	0.39	0.59	0.04)
>P1;1BG2A
structureX:1BG2A: 6: : 321: : : : : 
NIKVMCRFRPLNESEVNRGDKY-IAKFQGEDTVVI--------------ASKPYAFDRVFQSS--------TSQEQVYN-DCA-KKIVKDVLEGYNGTIFAYGQTSSGKTHTMEGK----LH--DPEGMGIIPRIVQDIFNYIYS-MD-ENLEFHIKVSYFEIYLDKIRDLLDVS---KTNLSVHEDKNRVPYVKGCTERFVCSPDEVMDTIDEGKSNRHVAVTNMNEHSSRSHSIFLINVKQE----NTQTEQ--KLSGKLYLVDLAGSEKVSKTGAEGAVLDEAKNINKSLSALGNVISALA--E-GSTYVPYRDSKMTRILQDSLGGNCRTTIVICCSPSSYNESETKSTLLFGQRAK*

C;cover size:322; local alignment length=322 (original info = 1GOJA	354	475	e-135	328	0.4	0.59	0.03)
>P1;1GOJA
structureX:1GOJA: 6: : 327: : : : : 
SIKVVARFRPQNRVEIESG-GQPIVTFQGPDTCTV--D-S-------KEAQGSFTFDRVFDMS--------CKQSDIFDFS-I-KPTVDDILNGYNGTVFAYGQTGAGKSYTMMGTSIDDPD--GR---GVIPRIVEQIFTSILS-SA-ANIEYTVRVSYMEIYMERIRDLLAPQND---NLPVHEEKNRGVYVKGLLEIYVSSVQEVYEVMRRGGNARAVAATNMNQESSRSHSIFVITITQK----NVETGS--AKSGQLFLVDLAGSEKVGKTGASGQTLEEAKKINKSLSALGMVINALT--DGKSSHVPYRDSKLTRILQESLGGNSRTTLIINCSPSSYNDAETLSTLRFGMRAK*

C;cover size:322; local alignment length=322 (original info = 1I5SA	330	474	e-134	339	0.35	0.55	0.07)
>P1;1I5SA
structureX:1I5SA: 2: : 330: : : : : 
SVKVAVRVRPFNSREMSR-DSKCIIQMSGSTTTIVNPKQP-------KETPKSFSFDYSYWSHTSPEDINYASQKQVYR-D-IGEEMLQHAFEGYNVCIFAYGQTGAGKSYTMMGK----QEKDQQ---GIIPQLCEDLFSRIND-TTNDNMSYSVEVSYMEIYCERVRDLLNPKNKG--NLRVREHPLLGPYVEDLSKLAVTSYNDIQDLMDSGNKARTVAATNMNETSSRSHAVFNIIFTQKRHDAETNITT--EKVSKISLVDLAGSER-----AKGTRLKEGANINKSLTTLGKVISALA--E-MD--IPYRDSVLTWLLRENLGGNSRTAMVAALSPADINYDETLSTLRYADRAK*

C;cover size:322; local alignment length=322 (original info = 1I6IA	333	453	e-128	339	0.33	0.53	0.1)
>P1;1I6IA
structureX:1I6IA: 3: : 322: : : : : 
SVKVAVRVRPFNSREMSR-DSKCIIQMSGSTTTIVNPKQP-------KETPKSFSFDYSYWSHTSPEDINYASQKQVYR-D-IGEEMLQHAFEGYNVCIFAYGQTGAGKSYTMMGK----QEKDQQ---GIIPQLCEDLFSRIND-TTNDNMSYSVEVSYMEIYCERVRDLLNPKNKG--NLRVREHPLLGPYVEDLSKLAVTSYNDIQDLMDSGNKARTVAATNMNETSSRSHAVFNIIFTQKRHDAETNITT--EKVSKISLVDLAGSE---------------ANINKSLTTLGKVISALA--E-M-DFIPYRDSVLTWLLRENLGGNSRTAMVAALSPADINYDETLSTLRYADRAK*

C;cover size:322; local alignment length=322 (original info = 1MKJA	336	453	e-128	326	0.37	0.56	0.07)
>P1;1MKJA
structureX:1MKJA: 7: : 310: : : : : 
NIKVMCRFRPLNESEVNRGDKY-IAKFQGEDTVVI--------------ASKPYAFDRVFQSS--------TSQEQVYN-DCA-KKIVKDVLEGYNGTIFAYGQTSSGKTHTMEGK----LH--DPEGMGIIPRIVQDIFNYIYS-MD-ENLEFHIKVSYFEIYLDKIRDLLDVS---KTNLSVHEDKNRVPYVKGCTERFVCSPDEVMDTIDEGKSNRHVAVTNMNEHSSRSHSIFLINVKQE----NTQTEQ--KLSGKLYLVDLAGSEKV------------AKNINKSLSALGNVISALA--E-GSTYVPYRDSKMTRILQDSLGGNCRTTIVICCSPSSYNESETKSTLLFGQRAK*

C;cover size:321; local alignment length=321 (original info = 2NCDA	358	454	e-128	329	0.4	0.55	0.08)
>P1;2NCDA
structureX:2NCDA: 46: : 355: : : : : 
NIRVFCRIRPPLESEENR----MCCTWTYHDESTVELQ-SIDAQAKSKMGQQIFSFDQVFHPL--------SSQSDIFE-M-V-SPLIQSALDGYNICIFAYGQTGSGKTYTMDGV----PE--SV---GVIPRTVDLLFDSIRGYRN-LGWEYEIKATFLEIYNEVLYDLLS-NEQKDMEIRMAKNNKNDIYVSNITEETVLDPNHLRHLMHTAKMNRATASTAGNERSSRSHAVTKLELIGR----HAEKQE--ISVGSINLVDLAGSE--------------SPNINRSLSELTNVILALL--Q-KQDHIPYRNSKLTHLLMPSLGGNSKTLMFINVSPFQDCFQESVKSLRFAASV-*

C;cover size:322; local alignment length=322 (original info = 1VFXA	323	450	e-127	339	0.33	0.53	0.11)
>P1;1VFXA
structureX:1VFXA: 2: : 319: : : : : 
SVKVAVRVRPFNSREMSR-DSKCIIQMSGSTTTIVNPKQP-------KETPKSFSFDYSYWSHTSPEDINYASQKQVYR-D-IGEEMLQHAFEGYNVCIFAYGQTGAGKSYTMMGK----QEKDQQ---GIIPQLCEDLFSRIND-TTNDNMSYSVEVSYMEIYCERVRDLLNPKNKG--NLRVREHPLLGPYVEDLSKLAVTSYNDIQDLMDSGNKPRTVAATNMNETSSRSHAVFNIIFTQKRHDAETNITT--EKVSKISLVDLAGSER----------------INKSLTTLGKVISALA--E-M--FIPYRDSVLTWLLRENLGGNSRTAMVAALSPADINYDETLSTLRYADRAK*

C;cover size:321; local alignment length=321 (original info = 1CZ7A	342	451	e-127	329	0.4	0.55	0.08)
>P1;1CZ7A
structureX:1CZ7A: 29: : 337: : : : : 
NIRVFCRIRPPLESEENR----MCCTWTYHDESTVELQ-SIDAQAKSKMGQQIFSFDQVFHPL--------SSQSDIFE-M-V-SPLIQSALDGYNICIFAYGQTGSGKTYTMDGV----PE--SV---GVIPRTVDLLFDSIRGYRN-LGWEYEIKATFLEIYNEVLYDLLS-NEQKDMEIRMAKNNKNDIYVSNITEETVLDPNHLRHLMHTAKMNRATASTAGNERSSRSHAVTKLELIGR----HAEKQE--ISVGSINLVDLAGSESP---------------INRSLSELTNVILALL--Q-KQDHIPYRNSKLTHLLMPSLGGNSKTLMFINVSPFQDCFQESVKSLRFAASV-*

C;cover size:321; local alignment length=321 (original info = 1CZ7C	364	450	e-127	329	0.4	0.55	0.08)
>P1;1CZ7C
structureX:1CZ7C: 54: : 362: : : : : 
NIRVFCRIRPPLESEENR----MCCTWTYHDESTVELQ-SIDAQAKSKMGQQIFSFDQVFHPL--------SSQSDIFE-M-V-SPLIQSALDGYNICIFAYGQTGSGKTYTMDGV----PE--SV---GVIPRTVDLLFDSIRGYRN-LGWEYEIKATFLEIYNEVLYDLLS-NEQKDMEIRMAKNNKNDIYVSNITEETVLDPNHLRHLMHTAKMNRATASTAGNERSSRSHAVTKLELIGR----HAEKQE--ISVGSINLVDLAGSESP---------------INRSLSELTNVILALL--Q-KQDHIPYRNSKLTHLLMPSLGGNSKTLMFINVSPFQDCFQESVKSLRFAASV-*

C;cover size:321; local alignment length=321 (original info = 1CZ7D	365	450	e-127	329	0.4	0.55	0.08)
>P1;1CZ7D
structureX:1CZ7D: 53: : 361: : : : : 
NIRVFCRIRPPLESEENR----MCCTWTYHDESTVELQ-SIDAQAKSKMGQQIFSFDQVFHPL--------SSQSDIFE-M-V-SPLIQSALDGYNICIFAYGQTGSGKTYTMDGV----PE--SV---GVIPRTVDLLFDSIRGYRN-LGWEYEIKATFLEIYNEVLYDLLS-NEQKDMEIRMAKNNKNDIYVSNITEETVLDPNHLRHLMHTAKMNRATASTAGNERSSRSHAVTKLELIGR----HAEKQE--ISVGSINLVDLAGSESP---------------INRSLSELTNVILALL--Q-KQDHIPYRNSKLTHLLMPSLGGNSKTLMFINVSPFQDCFQESVKSLRFAASV-*

C;cover size:321; local alignment length=321 (original info = 1CZ7B	337	449	e-127	329	0.4	0.55	0.08)
>P1;1CZ7B
structureX:1CZ7B: 29: : 336: : : : : 
NIRVFCRIRPPLESEENR----MCCTWTYHDESTVELQ-SIDAQAKSKMGQQIFSFDQVFHPL--------SSQSDIFE-M-V-SPLIQSALDGYNICIFAYGQTGSGKTYTMDGV----PE--SV---GVIPRTVDLLFDSIRGYRN-LGWEYEIKATFLEIYNEVLYDLLS-NEQKDMEIRMAKNNKNDIYVSNITEETVLDPNHLRHLMHTAKMNRATASTAGNERSSRSHAVTKLELIGR----HAEKQE--ISVGSINLVDLAGSE----------------SINRSLSELTNVILALL--Q-KQDHIPYRNSKLTHLLMPSLGGNSKTLMFINVSPFQDCFQESVKSLRFAASV-*

C;query_length:322 num_of_temps:1 cover_ratio:1 cover:322 not_cover:0
>P1;T0313
 : : : : : : : : : 
NIRVIARVRPVTKEDGEGPEATNAVTFDADDDSIIHLL-H-------KGKPVSFELDKVFSPQ--------ASQQDVFQ-E-V-QALVTSCIDGFNVCIFAYGQTGAGKTYTMEGT----AE--NP---GINQRALQLLFSEVQE-KA-SDWEYTITVSAAEIYNEVLRDLLGKEPQEKLEIRLCPDGSGQLYVPGLTEFQVQSVDDINKVFEFGHTNRTTEFTNLNEHSSRSHALLIVTVRGV----DCSTGL--RTTGKLNLVDLAGSERVGKSGAEGSRLREAQHINKSLSALGDVIAALR--S-RQGHVPFRNSKLTYLLQDSLSGDSKTLMVVQVSPVEKNTSETLYSLKFAERVR*
