# Supplementary material for: A multi-template combination algorithm for protein comparative modeling
Source: BMC Struct Biol. 2008 Mar 17;8:18. doi: 10.1186/1472-6807-8-18 (PMC2311309; doi:10.1186/1472-6807-8-18)
Supplement: Additional file 2 — The compressed file of supplemental materials. The file can be decompressed by winzip on Windows or by tar xzf on Linux. The file includes query-template alignments of both the single-template approach and the multi-template approach that were used to generate the structure models for the CASP7 comparative modeling targets. [file 1472-6807-8-18-S2.gz › supplement/T0323_single.pir]

C;cover size:198; local alignment length=198 (original info = 1KO9A	312	225	7e-60	224	0.16	0.32	0.12)
>P1;1KO9A
structureX:1KO9A: 91: : 311: : : : : 
---LDVTLAQLYHHWGSVDSHFQEVAQKFQG--VRL-LRQDPIECLFSFICSSNNNIARITGMVERLCQAFGPRLIQLDDVTYHGFPSLQALAGPEVEAHLRKL--GL-GY-RARYVSASARAILEEQGGLAWLQQLRESSYEEAHKALCILPGVGTKVADCICLMALDKPQAVP-VDVHMWHIAQRDYSWHPTTSQAKGPSPQTNKE----LGNFFRSLWGPYAGWAQAVLFSAD--------------------*

C;query_length:221 num_of_temps:1 cover_ratio:0.9 cover:198 not_cover:23
>P1;T0323
 : : : : : : : : : 
MRYFSTDSPEVKTI-VAQDSRLFQFIEIAGE--VQLPTKPNPFQSLVSSIVEQQLSIKAASAIYGRVEQLVGGA-----------LEKPEQLYRVSDEA-LRQA--GV-SKRKIEYIRHVCEHVES---GRLDFTELEGAEATTVIEKLTAIKGIGQWTAEMFMMFSLGRLDVLSVGDVGLQRGAKWLY------GNGEGDGKKLLIY----HGK----AWAPYETVACLYLWKAAGTFAEEYRSLEELLHHGNQC*
