# Supplementary material for: A multi-template combination algorithm for protein comparative modeling
Source: BMC Struct Biol. 2008 Mar 17;8:18. doi: 10.1186/1472-6807-8-18 (PMC2311309; doi:10.1186/1472-6807-8-18)
Supplement: Additional file 2 — The compressed file of supplemental materials. The file can be decompressed by winzip on Windows or by tar xzf on Linux. The file includes query-template alignments of both the single-template approach and the multi-template approach that were used to generate the structure models for the CASP7 comparative modeling targets. [file 1472-6807-8-18-S2.gz › supplement/T0298_cm.pir]

C;cover size:331; local alignment length=331 (original info = 1U8FO	333	351	1e-97	362	0.11	0.26	0.16)
>P1;1U8FO
structureX:1U8FO: 1: : 332: : : : : 
---KVKVGVNGF-GRIGRLVTRAAFNSGKVDI-VA-I-N-----DPFIDLNY-----------MVYMFQYDSTHGKFHGTVK------------------------------AE-----------N---------------------GK-------------------LVI---------------------NGN-PIT--IFQ--E-R-DPSKIKW----GDAGAEYVVESTGVFTTMEKAGAHLQGG--AKRVIISAPSA----DAPMFVMGVNHEKYDNSLK--I--IS--NASCTTNCLAPLAKVIH-DNFGIVEGLMTTVHAI------------TAT-------------------------Q-------------------------KTV-------------------------DG-------------------------PSGKLWRDGRGALQNIIP-----AS-TGAAKAVGKVIPELN-----------G-KLTGMAFRVPTANVSVVDLTCRLEKPAKYDDIKKVV-K-QASEGP---LKGILGYTEHQV----VS----SDFNS-DTHSSTFDAG-----AGIALNDHFVKLISWYDN-EFGYSNRVVDLMAHMASK--*

C;cover size:331; local alignment length=331 (original info = 3GPDR	334	351	2e-97	362	0.13	0.28	0.16)
>P1;3GPDR
structureX:3GPDR: 2: : 333: : : : : 
---KVKVGVDGF-GRIGRLVTRAAFNSGKVDI-VA-I-N-----DPFIDLHY-----------MVYMFQYDSTHGKFHGTVK------------------------------AE-----------D---------------------GK-------------------LVI---------------------DGK-AIT--IFQ--E-R-DPENIKW----GDAGTAYVVESTGVFTTMEKAGAHLKGG--AKRIVISAPSA----DAPMFVMGVNHFKYANSLK--I--IS--NASCTTNCLAPLAKVIH-DHFGIVEGLMTTVHAI------------TAT-------------------------Q-------------------------KTV-------------------------DS-------------------------PSGKLWRGGRGAAQNLIP-----AS-TGAAKAVGKVIPEL---------D--G-KLTGMAFRVPTANVSVLDLTCRLEKPAKYDDIKKVV-K-EASEGP---LKGILGYTEDEV----VS----DDFNG-SNHSSIFDAG-----AGIELNDTFVKLVSWYDN-EFGYSERVVDLMAHMASK--*

C;cover size:328; local alignment length=328 (original info = 1CRWG	333	347	3e-96	358	0.12	0.27	0.16)
>P1;1CRWG
structureX:1CRWG: 2: : 329: : : : : 
-----KIGINGF-GRIGRLVLRA--------A-LE-M-G-----AQVVAVNDPFIALEYMVYMF---------------KYD------------------------------ST-----------H---------------------GMFKGEVKAEDGA--------LVV---------------------DGK-KIT--VFN--E-M-KPENIPWSKAGAE----YIVESTGVFTTIEKASAHFKGG--AKKVIISAPSA----DAPMFVCGVNLEKY--SKDMKV--VS--NASCTTNCLAPVAKVLH-ENFEIVEGLMTTVHAV------------TAT-------------------------Q-------------------------KTV-------------------------DG-------------------------PSAKDWRGGRGAAQNIIP-----SS-TGAAKAVGKVIPEL---------D--G-KLTGMAFRVPTPNVSVVDLTVRLGKECSYDDIKAAM-K-AASEGP---LQGVLGYTEDDV----VS----CDFTG-DNRSSIFDAK-----AGIQLSKTFVKVVSWYDN-EFGYSQRVIDLIKHMQK---*

C;cover size:326; local alignment length=326 (original info = 1T4BA	367	347	4e-96	364	0.17	0.33	0.1)
>P1;1T4BA
structureX:1T4BA: 3: : 366: : : : : 
-----NVGFIGWRGMVGSVLMQR--------MVEE-R-D-----FDAIRPVF-----------F---------------STS------------------------------QL-----------G---------------------QA-------------------APS---------------------FGG-TTG--TLQ--DAF-DLEALKA----LD----IIVTCQGGDYTNEIYPKLRESGWQGYWIDAASSLRMKD-DAIIILDPVNQDVITDGLNNGIRTFV--GGNCTVSLMLMSLGGLF-ANDLVDWVSVATYQAASGGGARHMRELLTQM-------------------------G-------------------------HLYGHVADELATPSSAILDIERKVTTLTRS-------------------------GELPVDNFGVPLAGSLIPWIDKQLD-NGQSREEWKGQAETNKILNT--SS--VIPVDGLCVRVGALRCHSQAFTIKLKKDVSIPTVEELL-AAHN---P---WAKVVPNDREIT----MRELTPAAVTG-TLTTPVGRLR-----KL-NMGPEFLSAFTVGDQLLWGAAEPLRRMLRQL-----*

C;cover size:326; local alignment length=326 (original info = 1GL3A	367	346	5e-96	364	0.17	0.33	0.1)
>P1;1GL3A
structureX:1GL3A: 3: : 366: : : : : 
-----NVGFIGWRGMVGSVLMQR--------MVEE-R-D-----FDAIRPVF-----------F---------------STS------------------------------QL-----------G---------------------QA-------------------APS---------------------FGG-TTG--TLQ--DAF-DLEALKA----LD----IIVTCQGGDYTNEIYPKLRESGWQGYWIDAASSLRMKD-DAIIILDPVNQDVITDGLNNGIRTFV--GGNCTVSLMLMSLGGLF-ANDLVDWVSVATYQAASGGGARHMRELLTQM-------------------------G-------------------------HLYGHVADELATPSSAILDIERKVTTLTRS-------------------------GELPVDNFGVPLAGSLIPWIDKQLD-NGQSREEWKGQAETNKILNT--SS--VIPVDGLCVRVGALRCHSQAFTIKLKKDVSIPTVEELL-AAHN---P---WAKVVPNDREIT----MRELTPAAVTG-TLTTPVGRLR-----KL-NMGPEFLSAFTVGDQLLWGAAEPLRRMLRQL-----*

C;cover size:328; local alignment length=328 (original info = 1PQUA	371	345	1e-95	369	0.14	0.32	0.11)
>P1;1PQUA
structureX:1PQUA: 3: : 371: : : : : 
-----NVGFIGWRGMVGSVLMDR--------MSQE-N-D-----FENLNPVF-----------F---------------TTS------------------------------QA-----------G---------------------QK-------------------APV---------------------FGG-KDAGDLKS--A-F-DIEELKK----LD----IIVTCQGGDYTNEVYPKLKATGWDGYWVDAASALRMKD-DAIIVLDPVNQHVISEGLKKGI--KTFVGGNCTVSLMLMAIGGLF-EKDLVEWISVATYQAASGAGAKNMRELLSQM-------------------------GLLEQAVSSELKDPASSILDIERKVTAKM-------------------------RA-------------------------DNFPTDNFGAALGGSLIPWIDKLLPETGQTKEEWKGYAETNKILGL--SDNPI-PVDGLCVRIGALRCNSQAFTIKLKKDLPLEEIEQII-ASHN---E---WVKVIPNDKEITLRELTP----AKVTG-TLSVPVGRLR-----KL-AMGPEYLAAFTVGDQLLWGAAEPVRRILKQLVA---*

C;cover size:328; local alignment length=328 (original info = 4GPD1	333	344	2e-95	358	0.12	0.28	0.16)
>P1;4GPD1
structureX:4GPD1: 2: : 329: : : : : 
-----KIGINGF-GRIGRLVLRAALSCGAQ-V-VA-V-N-----DPFIALEY-----------M---------------VYM------------------------------FK-----------YDSTHGVFKGEVKMED------GA-------------------LVV---------------------DGK-KIT--VFN--E-M-KPENIPWSKAGAE----YIVESTGVFTTIEKASAHFKGG--AKKVVISAPSA----DAPMFVCGVNLEKY--SKDMTV--VS--NASCTTNCLAPVAKVLH-ENFEIVEGLMTTVHAV------------TAT-------------------------Q-------------------------KTV-------------------------DG-------------------------PSAKDWRGGRGAAQNIIP-----SS-TGAAKAVGKVIPEL---------D--G-KLTGMAFRVPTPDVSVVDLTVRLGKECSYDDIKAAM-K-TASEGP---LQGFLGYTEDDV----VS----SDFIG-DNRSSIFDAK-----AGIQLSKTFVKVVSWYDN-EFGYSQRVIDLLKHMQK---*

C;cover size:330; local alignment length=330 (original info = 1J0XO	331	344	2e-95	361	0.12	0.27	0.17)
>P1;1J0XO
structureX:1J0XO: 1: : 330: : : : : 
----VKVGVNGF-GRIGRLVTRAAFNSGKVDV-VA-I-N-----DPFIDLHY-----------MVYMFQYDSTHGKFHGTVK------------------------------AE-----------N---------------------GK-------------------LVI---------------------NGK-AIT--IFQ--E-R-DPANIKW----GDAGAEYVVESTGVFTTMEKAGAHLKGG--AKRVIISAPSA----DAPMFVMGVNHEKYDNSLK--I--VS--NAS-TTNCLAPLAKVIH-DHFGIVEGLMTTVHAI------------TAT-------------------------Q-------------------------KTV-------------------------DG-------------------------PSGKLWRDGRGAAQNIIP-----AS-TGAAKAVGKVIPELN-----------G-KLTGMAFRVPTPNVSVVDLTCRLEKAAKYDDIKKVV-K-QASEGP---LKGILGYTEDQV----VS----CDFNS-DTHSSTFDAG-----AGIALNDHFVKLISWYDN-EFGYSNRVVDLMVHMASK--*

C;cover size:330; local alignment length=330 (original info = 1MB4A	369	344	3e-95	370	0.15	0.31	0.11)
>P1;1MB4A
structureX:1MB4A: 1: : 369: : : : : 
----MRVGLVGWRGMVGSVLMQR--------MVEE-R-D-----FDLIEPVF-----------F---------------STS------------------------------Q------------I---------------------GV-------------------PAP---------------------NFG-KDA--GMLHDA-F-DIESLKQ----LD----AVITCQGGSYTEKVYPALRQAGWKGYWIDAASTLRM-DKEAIITLDPVNLKQILHGIHHGT--KTFVGGNCTVSLMLMALGGLY-ERGLVEWMSAMTYQAASGAGAQNMRELISQMGVINDAVSSELANPASSILDIDKKVA-------------------------ETM-------------------------RS-------------------------GSFPTDNFGVPLAGSLIPWIDVKRD-NGQSKEEWKAGVEANKILGLQDSP--V-PIDGTCVRIGAMRCHSQALTIKLKQNIPLDEIEEMI-ATHN---D---WVKVIPNERDIT----ARELTPAKVTG-TLSVPVGRLR-----KM-AMGDDFLNAFTVGDQLLWGAAEPLRRTLRIILAE--*

C;cover size:328; local alignment length=328 (original info = 1IHXA	333	344	3e-95	358	0.11	0.27	0.16)
>P1;1IHXA
structureX:1IHXA: 2: : 329: : : : : 
-----KIGINGF-GRIGRLVLRT--------A-LE-M-G-----AQVVAVNDPFIALEYMVYMF---------------KYD------------------------------ST-----------H---------------------GMFKGEVKVEDGA--------LVV---------------------DGK-KIT--VFN--E-M-KPENIPWSKAGAE----YIVESTGVFTTIEKASAHFKGG--AKKVIISAPSA----DAPMFVCGVNLEKY--SKDMKV--VS--NASCTTNCLAPVAKVLH-ENFEIVEGLMTTVHAV------------TAT-------------------------Q-------------------------KTV-------------------------DG-------------------------PSAKDWRGGRGAAQNIIP-----SS-TGAAKAVGKVIPEL---------D--G-KLTGMAFRVPTPNVSVVDLTVRLGKECSYDDIKAAM-K-TASEGP---LQGVLGYTEDDV----VS----CDFTG-DNRSSIFDAK-----AGIQLSKTFVKVVSWYDN-EFGYSQRVIDLIKHMQK---*

C;cover size:328; local alignment length=328 (original info = 1DSSG	332	337	2e-93	358	0.12	0.27	0.17)
>P1;1DSSG
structureX:1DSSG: 2: : 328: : : : : 
-----KIGINGF-GRIGRLVLRA--------A-LE-M-G-----AQVVAVNDPFIALEYMVYMF---------------KYD------------------------------ST-----------H---------------------GMFKGEVKAEDGA--------LVV---------------------DGK-KIT--VFN--E-M-KPENIPWSKAGAE----YIVESTGVFTTIEKASAHFKGG--AKKVIISAPSA----DAPMFVCGVNLEKY--SKDMKV--VS--NAS-TTNCLAPVAKVLH-ENFEIVEGLMTTVHAV------------TAT-------------------------Q-------------------------KTV-------------------------DG-------------------------PSAKDWRGGRGAAQNIIP-----SS-TGAAKAVGKVIPEL---------D--G-KLTGMAFRVPTPNVSVVDLTVRLGKECSYDDIKAAM-K-AASEGP---LQGVLGYTEDDV----VS----CDFTG-DNRSSIFDAK-----AGIQLSKTFVKVVSWYDN-EFGYSQRVIDLIKHMQK---*

C;cover size:329; local alignment length=329 (original info = 1GADO	330	333	4e-92	359	0.13	0.3	0.16)
>P1;1GADO
structureX:1GADO: 2: : 330: : : : : 
----IKVGINGF-GRIGRIVFRA--------A-QK-RSD-----IEIVAIND-----------L---------------LDA------------------------------DY-----------MAYMLKYDSTHGRFDGTVEVKDGH-------------------LIV---------------------NGK-KIR--VTA--E-R-DPANLKWDEVGVD----VVAEATGLFLTDETARKHITAG--AKKVVMTG-PSK-D-NTPMFVKGANFDKYAGQD---I--VS--NASCTTNCLAPLAKVIN-DNFGIIEGLMTTVHAT------------TAT-------------------------Q-------------------------KTV-------------------------DG-------------------------PSHKDWRGGRGASQNIIP-----SS-TGAAKAVGKVLPELN-----------G-KLTGMAFRVPTPNVSVVDLTVRLEKAATYEQIKAAV-K-AAAEGE---MKGVLGYTEDDV----VS----TDFNG-EVCTSVFDAK-----AGIALNDNFVKLVSWYDN-ETGYSNKVLDLIAHISK---*

C;cover size:331; local alignment length=331 (original info = 1GD1O	334	333	5e-92	361	0.13	0.29	0.16)
>P1;1GD1O
structureX:1GD1O: 1: : 332: : : : : 
---AVKVGINGF-GRIGRNVFRAA-------L-KN-P-D-----IEVVAVND-----------L---------------TDA------------------------------NT-----------L---------------------AH-------------------LLKYDSVHGRLDAEVSVNGNNLVVNGK-EII--VKA--E-R-DPENLAWGEIGVD----IVVESTGRFTKREDAAKHLEAG--AKKVII-SAPAK-N-EDITIVMGVNQDKYDPKAHH-V--IS--NASCTTNCLAPFAKVLH-EQFGIVRGMMTTVH--SYTNDQRILDL---------------------------------------------------------------------------------------------------------------PHKDLRRARAAAESIIP-----TT-TGAAKAVALVLPEL---------K--G-KLNGMAMRVPTPNVSVVDLVAELEKEVTVEEVNAAL-K-AAAEGE---LKGILAYSEEPL----VS----RDYNGSTVSSTIDALS-----TM-VIDGKMVKVVSWYDN-ETGYSHRVVDLAAYIASK--*

C;cover size:326; local alignment length=326 (original info = 1BRMC	359	332	1e-91	364	0.17	0.32	0.12)
>P1;1BRMC
structureX:1BRMC: 3: : 358: : : : : 
-----NVGFIGWRGMVGSVLMQR--------MVEE-R-D-----FDAIRPVF-----------F---------------STS------------------------------QL-----------G---------------------QA-------------------APS---------------------FGG-TTG--TLQ--DAF-DLEALKA----LD----IIVTCQGGDYTNEIYPKLRESGWQGYWIDAASSLRMKD-DAIIILDPVNQDVITDGLNNGIRTFV--GGNCTVSLMLMSLGGLF-ANDLVDWVSVATYQAASGGGARHMRELLTQM-------------------------G-------------------------HLYGHVADELATPSSAILDIERKVTTLTRS-------------------------GELPVDNFGVPLAGSLIPWID---------KEEWKGQAETNKILNT--SS--VIPVDGLCVRVGALRCHSQAFTIKLKKDVSIPTVEELL-AAHN---P---WAKVVPNDREIT----MRELTPAAVTG-TLTTPVGRLR-----KL-NMGPEFLSAFTVGDQLLWGAAEPLRRMLRQL-----*

C;cover size:331; local alignment length=331 (original info = 1K3TA	359	332	1e-91	380	0.12	0.25	0.2)
>P1;1K3TA
structureX:1K3TA: 2: : 353: : : : : 
---PIKVGINGF-GRIGRMVFQA--------L-CE-D-GLLGTEIDVVAVVD-----------M---------------NTD------------------------------AEYFAYQMRYDTVH---------------------GKFKYEVTTTKSSPSVAKDDTLVV---------------------NGH-RIL--CVK--AQR-NPADLPWGKLGVE----YVIESTGLFTAKAAAEGHLRGG--ARKVVI-SAPAS-G-GAKTLVMGVNHHEYNPSEHH-V--VS--NASCTTNCLAPIVHVLVKEGFGVQTGLMTTIHS------------YTAT-------------------------Q-------------------------KTV-------------------------DG-------------------------VSVKDWRGGRAAAVNIIP-----ST-TGAAKAVGMVIPSTQ-----------G-KLTGMSFRVPTPDVSVVDLTFTAARDTSIQEIDAAL-K-RA---SKTYMKGILGYTDEEL----VS----ADFIN-DNRSSIYDSKATLQNNL-PKERRFFKIVSWYDN-EWGYSHRVVDLVRHMASK--*

C;cover size:328; local alignment length=328 (original info = 1TB4A	357	331	2e-91	367	0.14	0.31	0.13)
>P1;1TB4A
structureX:1TB4A: 3: : 357: : : : : 
-----NVGFIGWRGMVGSVLMDR--------MSQE-N-D-----FENLNPVF-----------F---------------TTS------------------------------Q-------------------------------------------------------------------------------------A--LKS--A-F-DIEELKK----LD----IIVTCQGGDYTNEVYPKLKATGWDGYWVDAASALRMKD-DAIIVLDPVNQHVISEGLKKGI--KTFVGGNCTVSLMLMAIGGLF-EKDLVEWISVATYQAASGAGAKNMRELLSQM-------------------------GLLEQAVSSELKDPASSILDIERKVTAKM-------------------------RA-------------------------DNFPTDNFGAALGGSLIPWIDKLLPETGQTKEEWKGYAETNKILGL--SDNPI-PVDGLCVRIGALRCHSQAFTIKLKKDLPLEEIEQII-ASHN---E---WVKVIPNDKEITLRELTP----AKVTG-TLSVPVGRLR-----KL-AMGPEYLAAFTVGDQLLWGAAEPVRRILKQLVA---*

C;cover size:328; local alignment length=328 (original info = 1NWCA	356	331	2e-91	367	0.14	0.31	0.14)
>P1;1NWCA
structureX:1NWCA: 3: : 356: : : : : 
-----NVGFIGWRGMVGSVLMDR--------MSQE-N-D-----FENLNPVF-----------F---------------TTS------------------------------Q----------------------------------------------------------------------------------------LKS--A-F-DIEELKK----LD----IIVTCQGGDYTNEVYPKLKATGWDGYWVDAASALRMKD-DAIIVLDPVNQHVISEGLKKGI--KTFVGGNCTVSLMLMAIGGLF-EKDLVEWISVATYQAASGAGAKNMRELLSQM-------------------------GLLEQAVSSELKDPASSILDIERKVTAKM-------------------------RA-------------------------DNFPTDNFGAALGGSLIPWIDKLLPETGQTKEEWKGYAETNKILGL--SDNPI-PVDGLCVRIGALRCHSQAFTIKLKKDLPLEEIEQII-ASHN---E---WVKVIPNDKEITLRELTP----AKVTG-TLSVPVGRLR-----KL-AMGPEYLAAFTVGDQLLWGAAEPVRRILKQLVA---*

C;cover size:329; local alignment length=329 (original info = 1GAEO	330	330	2e-91	359	0.13	0.29	0.16)
>P1;1GAEO
structureX:1GAEO: 2: : 330: : : : : 
----IKVGINGF-GRIGRIVFRA--------A-QK-RSD-----IEIVAIND-----------L---------------LDA------------------------------DY-----------MAYMLKYDSTHGRFDGTVEVKDGH-------------------LIV---------------------NGK-KIR--VTA--E-R-DPANLKWDEVGVD----VVAEATGLFLTDETARKHITAG--AKKVVMTG-PSK-D-NTPMFVKGANFDKYAGQD---I--VS--NASCTTNCLAPLAKVIN-DNFGIIEGLMTTVHAT------------TAT-------------------------Q-------------------------KTV-------------------------DG-------------------------PSHKDWRGGRGASQNIIP-----SS-TGAAKAVGKVLPELN-----------G-KLTGMAFRVPTPNVSVVDLTVRLEKAATYEQIKAAV-K-AAAEGE---MKGVLGYTEDDV----VS----TDFNG-EVCTSVFDAK-----AGIALNDNFVKLVSWYD-TETGYSNKVLDLIAHISK---*

C;cover size:331; local alignment length=331 (original info = 2DBVO	334	329	8e-91	361	0.13	0.28	0.16)
>P1;2DBVO
structureX:2DBVO: 1: : 332: : : : : 
---AVKVGINGF-GRIGRNVFRAA-------L-KN-P-D-----IEVVAVNG-----------L---------------TDA------------------------------NT-----------L---------------------AH-------------------LLKYDSVHGRLDAEVSVNGNNLVVNGK-EII--VKA--E-R-DPENLAWGEIGVD----IVVESTGRFTKREDAAKHLEAG--AKKVII-SAPAK-N-EDITIVMGVNQDKYDPKAHH-V--IS--NASCTTNCLAPFAKVLH-EQFGIVRGMMTTVHS------------YTND-------------------------Q-------------------------RIL-------------------------DA--------------------------SHKDLRRARAAAESIIP-----TT-TGAAKAVALVLPEL---------K--G-KLNGMAMRVPTPNVSVVDLVAELEKEVTVEEVNAAL-K-AAAEGE---LKGILAYSEEPL----VS----RDYNGSTVSSTIDALS-----TM-VIDGKMVKVVSWYDN-ETGYSHRVVDLAAYIASK--*

C;cover size:328; local alignment length=328 (original info = 1PQUC	356	329	9e-91	367	0.14	0.32	0.14)
>P1;1PQUC
structureX:1PQUC: 3: : 356: : : : : 
-----NVGFIGWRGMVGSVLMDR--------MSQE-N-D-----FENLNPVF-----------F---------------TTS------------------------------Q----------------------------------------------------------------------------------------LKS--A-F-DIEELKK----LD----IIVTCQGGDYTNEVYPKLKATGWDGYWVDAASALRMKD-DAIIVLDPVNQHVISEGLKKGI--KTFVGGNCTVSLMLMAIGGLF-EKDLVEWISVATYQAASGAGAKNMRELLSQM-------------------------GLLEQAVSSELKDPASSILDIERKVTAKM-------------------------RA-------------------------DNFPTDNFGAALGGSLIPWIDKLLPETGQTKEEWKGYAETNKILGL--SDNPI-PVDGLCVRIGALRCNSQAFTIKLKKDLPLEEIEQII-ASHN---E---WVKVIPNDKEITLRELTP----AKVTG-TLSVPVGRLR-----KL-AMGPEYLAAFTVGDQLLWGAAEPVRRILKQLVA---*

C;cover size:328; local alignment length=328 (original info = 1PR3A	357	329	9e-91	367	0.14	0.32	0.13)
>P1;1PR3A
structureX:1PR3A: 3: : 357: : : : : 
-----NVGFIGWRGMVGSVLMDR--------MSQE-N-D-----FENLNPVF-----------F---------------TTS------------------------------Q-------------------------------------------------------------------------------------A--LKS--A-F-DIEELKK----LD----IIVTCQGGDYTNEVYPKLKATGWDGYWVDAASALKMKD-DAIIVLDPVNQHVISEGLKKGI--KTFVGGNCTVSLMLMAIGGLF-EKDLVEWISVATYQAASGAGAKNMRELLSQM-------------------------GLLEQAVSSELKDPASSILDIERKVTAKM-------------------------RA-------------------------DNFPTDNFGAALGGSLIPWIDKLLPETGQTKEEWKGYAETNKILGL--SDNPI-PVDGLCVRIGALRCHSQAFTIKLKKDLPLEEIEQII-ASHN---E---WVKVIPNDKEITLRELTP----AKVTG-TLSVPVGRLR-----KL-AMGPEYLAAFTVGDQLLWGAAEPVRRILKQLVA---*

C;cover size:328; local alignment length=328 (original info = 1PS8A	357	329	1e-90	367	0.14	0.31	0.13)
>P1;1PS8A
structureX:1PS8A: 3: : 357: : : : : 
-----NVGFIGWRGMVGSVLMDR--------MSQE-N-D-----FENLNPVF-----------F---------------TTS------------------------------Q-------------------------------------------------------------------------------------A--LKS--A-F-DIEELKK----LD----IIVTCQGGDYTNEVYPKLKATGWDGYWVDAASALRMKD-DAIIVLDPVNQHVISEGLKKGI--KTFVGGNCTVSLMLMAIGGLF-EKDLVEWISVATYQAASGAGAKNMRELLSQM-------------------------GLLEQAVSSELKDPASSILDIERKVTAKM-------------------------RA-------------------------DNFPTDNFGAALGGSLIPWIDKLLPETGQTKEEWKGYAETNKILGL--SDNPI-PVDGLCVKIGALRCHSQAFTIKLKKDLPLEEIEQII-ASHN---E---WVKVIPNDKEITLRELTP----AKVTG-TLSVPVGRLR-----KL-AMGPEYLAAFTVGDQLLWGAAEPVRRILKQLVA---*

C;cover size:328; local alignment length=328 (original info = 1OZAA	357	328	2e-90	367	0.14	0.31	0.13)
>P1;1OZAA
structureX:1OZAA: 3: : 357: : : : : 
-----NVGFIGWRGMVGSVLMDR--------MSQE-N-D-----FENLNPVF-----------F---------------TTS------------------------------Q-------------------------------------------------------------------------------------A--LKS--A-F-DIEELKK----LD----IIVTCQGGDYTNEVYPKLKATGWDGYWVDAASALLMKD-DAIIVLDPVNQHVISEGLKKGI--KTFVGGNCTVSLMLMAIGGLF-EKDLVEWISVATYQAASGAGAKNMRELLSQM-------------------------GLLEQAVSSELKDPASSILDIERKVTAKM-------------------------RA-------------------------DNFPTDNFGAALGGSLIPWIDKLLPETGQTKEEWKGYAETNKILGL--SDNPI-PVDGLCVRIGALRCHSQAFTIKLKKDLPLEEIEQII-ASHN---E---WVKVIPNDKEITLRELTP----AKVTG-TLSVPVGRLR-----KL-AMGPEYLAAFTVGDQLLWGAAEPVRRILKQLVA---*

C;cover size:326; local alignment length=326 (original info = 1BRMB	357	327	2e-90	364	0.17	0.32	0.13)
>P1;1BRMB
structureX:1BRMB: 3: : 356: : : : : 
-----NVGFIGWRGMVGSVLMQR--------MVEE-R-D-----FDAIRPVF-----------F---------------STS------------------------------QL-----------G---------------------QA-------------------APS---------------------FGG-TTG--TLQ--DAF-DLEALKA----LD----IIVTCQGGDYTNEIYPKLRESGWQGYWIDAASSLRMKD-DAIIILDPVNQDVITDGLNNGIRTFV--GGNCTVSLMLMSLGGLF-ANDLVDWVSVATYQAASGGGARHMRELLTQM-------------------------G-------------------------HLYGHVADELATPSSAILDIERKVTTLTRS-------------------------GELPVDNFGVPLAGSLIPWID-----------EWKGQAETNKILNT--SS--VIPVDGLCVRVGALRCHSQAFTIKLKKDVSIPTVEELL-AAHN---P---WAKVVPNDREIT----MRELTPAAVTG-TLTTPVGRLR-----KL-NMGPEFLSAFTVGDQLLWGAAEPLRRMLRQL-----*

C;cover size:331; local alignment length=331 (original info = 1NPTO	334	328	2e-90	361	0.13	0.29	0.16)
>P1;1NPTO
structureX:1NPTO: 1: : 332: : : : : 
---AVKVGINGF-GRIGRNVFRAA-------L-KN-P-D-----IEVVAVND-----------L---------------TDA------------------------------NT-----------L---------------------AH-------------------LLKYDSVHGRLDAEVSVNGNNLVVNGK-EII--VKA--E-R-DPENLAWGEIGVD----IVVESTGRFTKREDAAKHLEAG--AKKVII-SAPAK-N-EDITIVMGVNQDKYDPKAHH-V--IS--NASATTNCLAPFAKVLH-EQFGIVRGMMTTVH--SYTNDQRILDL---------------------------------------------------------------------------------------------------------------PHKDLRRARAAAESIIP-----TT-TGAAKAVALVLPEL---------K--G-KLNGMAMRVPTPNVSVVDLVAELEKEVTVEEVNAAL-K-AAAEGE---LKGILAYSEEPL----VS----RDYNGSTVSSTIDALS-----TM-VIDGKMVKVVSWYDN-ETGYSHRVVDLAAYIASK--*

C;cover size:331; local alignment length=331 (original info = 1NQOO	334	328	2e-90	361	0.13	0.29	0.16)
>P1;1NQOO
structureX:1NQOO: 1: : 332: : : : : 
---AVKVGINGF-GRIGRNVFRAA-------L-KN-P-D-----IEVVAVND-----------L---------------TDA------------------------------NT-----------L---------------------AH-------------------LLKYDSVHGRLDAEVSVNGNNLVVNGK-EII--VKA--E-R-DPENLAWGEIGVD----IVVESTGRFTKREDAAKHLEAG--AKKVII-SAPAK-N-EDITIVMGVNQDKYDPKAHH-V--IS--NASSTTNCLAPFAKVLH-EQFGIVRGMMTTVH--SYTNDQRILDL---------------------------------------------------------------------------------------------------------------PHKDLRRARAAAESIIP-----TT-TGAAKAVALVLPEL---------K--G-KLNGMAMRVPTPNVSVVDLVAELEKEVTVEEVNAAL-K-AAAEGE---LKGILAYSEEPL----VS----RDYNGSTVSSTIDALS-----TM-VIDGKMVKVVSWYDN-ETGYSHRVVDLAAYIASK--*

C;cover size:331; local alignment length=331 (original info = 1I32A	358	327	3e-90	380	0.1	0.25	0.2)
>P1;1I32A
structureX:1I32A: 2: : 353: : : : : 
---PIKVGINGF-GRIGRMVFQA--------I-CD-Q-GLIGTEIDVVAVVD-----------M---------------STNAEYFAYQMKHDTVHGRPKYTVEAVKSSPSVET-----------A---------------------DV-------------------LVV---------------------NGH-RIK--CVK--AQR-NPADLPWGKLGVD----YVIESTGLFTDKLKAEGHIKGG--AKKVVI-SAPAS-G-GAKTIVMGVNQHEYSPASHH-V--VS--NASCTTNCLAPIVHVLTKENFGIETGLMTTIHS------------YTAT-------------------------Q-------------------------KTV-------------------------DG-------------------------VSLKDWRGGRAAAVNIIP-----ST-TGAAKAVGMVIPST---------K--G-KLTGMSFRVPTPDVSVVDLTFRATRDTSIQEIDKAI-K-KA---AQTYMKGILGFTDEEL----VS----ADFIN-DNRSSVYDSKATLQNNL-PGEKRFFKVVSWYDN-EWAYSHRVVDLVRYMAAK--*

C;cover size:328; local alignment length=328 (original info = 1PQPA	357	327	4e-90	367	0.14	0.32	0.13)
>P1;1PQPA
structureX:1PQPA: 3: : 357: : : : : 
-----NVGFIGWRGMVGSVLMDR--------MSQE-N-D-----FENLNPVF-----------F---------------TTS------------------------------Q-------------------------------------------------------------------------------------A--LKS--A-F-DIEELKK----LD----IIVTCQGGDYTNEVYPKLKATGWDGYWVDAASALRMKD-DAIIVLDPVNQHVISEGLKKGI--KTFVGGNSTVSLMLMAIGGLF-EKDLVEWISVATYQAASGAGAKNMRELLSQM-------------------------GLLEQAVSSELKDPASSILDIERKVTAKM-------------------------RA-------------------------DNFPTDNFGAALGGSLIPWIDKLLPETGQTKEEWKGYAETNKILGL--SDNPI-PVDGLCVRIGALRCHSQAFTIKLKKDLPLEEIEQII-ASHN---E---WVKVIPNDKEITLRELTP----AKVTG-TLSVPVGRLR-----KL-AMGPEYLAAFTVGDQLLWGAAEPVRRILKQLVA---*

C;cover size:331; local alignment length=331 (original info = 3DBVO	334	326	7e-90	361	0.13	0.28	0.16)
>P1;3DBVO
structureX:3DBVO: 1: : 332: : : : : 
---AVKVGINGF-GRIGRNVFRAA-------L-KN-P-D-----IEVVAVND-----------T---------------GGA------------------------------NT-----------L---------------------AH-------------------LLKYDSVHGRLDAEVSVNGNNLVVNGK-EII--VKA--E-R-DPENLAWGEIGVD----IVVESTGRFTKREDAAKHLEAG--AKKVII-SAPAK-N-EDITIVMGVNQDKYDPKAHH-V--IS--NASCTTNCLAPFAKVLH-EQFGIVRGMMTTVHS------------YTND-------------------------Q-------------------------RIL-------------------------DA--------------------------SHKDLRRARAAAESIIP-----TT-TGAAKAVALVLPEL---------K--G-KLNGMAMRVPTPNVSVVDLVAELEKEVTVEEVNAAL-K-AAAEGE---LKGILAYSEEPL----VS----RDYNGSTVSSTIDALS-----TM-VIDGKMVKVVSWYDN-ETGYSHRVVDLAAYIASK--*

C;cover size:326; local alignment length=326 (original info = 1BRMA	356	325	9e-90	364	0.16	0.32	0.13)
>P1;1BRMA
structureX:1BRMA: 3: : 355: : : : : 
-----NVGFIGWRGMVGSVLMQR--------MVEE-R-D-----FDAIRPVF-----------F---------------STS------------------------------QL-----------G---------------------QA-------------------APS---------------------FGG-TTG--TLQ--DAF-DLEALKA----LD----IIVTCQGGDYTNEIYPKLRESGWQGYWIDAASSLRMKD-DAIIILDPVNQDVITDGLNNGIRTFV--GGNCTVSLMLMSLGGLF-ANDLVDWVSVATYQAASGGGARHMRELLTQM-------------------------G-------------------------HLYGHVADELATPSSAILDIERKVTTLTRS-------------------------GELPVDNFGVPLAGSLIPWID------------WKGQAETNKILNT--SS--VIPVDGLCVRVGALRCHSQAFTIKLKKDVSIPTVEELL-AAHN---P---WAKVVPNDREIT----MRELTPAAVTG-TLTTPVGRLR-----KL-NMGPEFLSAFTVGDQLLWGAAEPLRRMLRQL-----*

C;cover size:328; local alignment length=328 (original info = 1NX6A	356	325	2e-89	366	0.14	0.31	0.13)
>P1;1NX6A
structureX:1NX6A: 3: : 356: : : : : 
-----NVGFIGWRGMVGSVLMDR--------MSQE-N-D-----FENLNPVF-----------F---------------TTS------------------------------Q-------------------------------------------------------------------------------------A--LKS--A-F-DIEELKK----LD----IIVTCQGGDYTNEVYPKLKATGWDGYWVDAASALRMKD-DAIIVLDPVNQHVISEGLKKGI--KTF-VGGNTVSLMLMAIGGLF-EKDLVEWISVATYQAASGAGAKNMRELLSQM-------------------------GLLEQAVSSELKDPASSILDIERKVTAKM-------------------------RA-------------------------DNFPTDNFGAALGGSLIPWIDKLLPETGQTKEEWKGYAETNKILGL--SDNPI-PVDGLCVRIGALRCHSQAFTIKLKKDLPLEEIEQII-ASHN---E---WVKVIPNDKEITLRELTP----AKVTG-TLSVPVGRLR-----KL-AMGPEYLAAFTVGDQLLWGAAEPVRRILKQLVA---*

C;cover size:328; local alignment length=328 (original info = 1NWHA	355	324	2e-89	366	0.14	0.31	0.13)
>P1;1NWHA
structureX:1NWHA: 3: : 355: : : : : 
-----NVGFIGWRGMVGSVLMDR--------MSQE-N-D-----FENLNPVF-----------F---------------TTS------------------------------Q----------------------------------------------------------------------------------------LKS--A-F-DIEELKK----LD----IIVTCQGGDYTNEVYPKLKATGWDGYWVDAASALRMKD-DAIIVLDPVNQHVISEGLKKGI--KTF-VGGNTVSLMLMAIGGLF-EKDLVEWISVATYQAASGAGAKNMRELLSQM-------------------------GLLEQAVSSELKDPASSILDIERKVTAKM-------------------------RA-------------------------DNFPTDNFGAALGGSLIPWIDKLLPETGQTKEEWKGYAETNKILGL--SDNPI-PVDGLCVRIGALRCHSQAFTIKLKKDLPLEEIEQII-ASHN---E---WVKVIPNDKEITLRELTP----AKVTG-TLSVPVGRLR-----KL-AMGPEYLAAFTVGDQLLWGAAEPVRRILKQLVA---*

C;cover size:328; local alignment length=328 (original info = 1PU2A	356	324	3e-89	366	0.14	0.31	0.13)
>P1;1PU2A
structureX:1PU2A: 3: : 356: : : : : 
-----NVGFIGWRGMVGSVLMDR--------MSQE-N-D-----FENLNPVF-----------F---------------TTS------------------------------Q-------------------------------------------------------------------------------------A--LKS--A-F-DIEELKK----LD----IIVTCQGGDYTNEVYPKLKATGWDGYWVDAASALRMKD-DAIIVLDPVNQHVISEGLKKGI--KTF-VGGNTVSLMLMAIGGLF-EKDLVEWISVATYQAASGAGAKNMRELLSQM-------------------------GLLEQAVSSELKDPASSILDIERKVTAKM-------------------------RA-------------------------DNFPTDNFGAALGGSLIPWIDKLLPETGQTKEEWRGYAETNKILGL--SDNPI-PVDGLCVRIGALRCHSQAFTIKLKKDLPLEEIEQII-ASHN---E---WVKVIPNDKEITLRELTP----AKVTG-TLSVPVGRLR-----KL-AMGPEYLAAFTVGDQLLWGAAEPVRRILKQLVA---*

C;cover size:328; local alignment length=328 (original info = 1Q2XA	356	324	3e-89	366	0.14	0.31	0.13)
>P1;1Q2XA
structureX:1Q2XA: 3: : 356: : : : : 
-----NVGFIGWRGMVGSVLMDR--------MSQE-N-D-----FENLNPVF-----------F---------------TTS------------------------------Q-------------------------------------------------------------------------------------A--LKS--A-F-DIEELKK----LD----IIVTCQGGDYTNEVYPKLKATGWDGYWVDAASALRMKD-DAIIVLDPVNQHVISEGLKKGI--KTF-VGGNTVSLMLMAIGGLF-EKDLVEWISVATYQAASGAGAKNMRELLSQM-------------------------GLLEQAVSSELKDPASSILDIERKVTAKM-------------------------RA-------------------------DNFPTDNFGAALGGSLIPWIDKLLPETGQTKDEWKGYAETNKILGL--SDNPI-PVDGLCVRIGALRCHSQAFTIKLKKDLPLEEIEQII-ASHN---E---WVKVIPNDKEITLRELTP----AKVTG-TLSVPVGRLR-----KL-AMGPEYLAAFTVGDQLLWGAAEPVRRILKQLVA---*

C;cover size:327; local alignment length=327 (original info = 1T4BA	367	323	4e-89	365	0.17	0.33	0.1)
>P1;1T4BA2
structureX:1T4BA: 3: : 367: : : : : 
-----NVGFIGWRGMVGSVLMQR--------MVEE-R-D-----FDAIRPVF-----------F---------------STS------------------------------QL-----------G---------------------QA-------------------APS---------------------FGG-TTG--TLQ--DAF-DLEALKA----LD----IIVTCQGGDYTNEIYPKLRESGWQGYWIDAASSLRMKD-DAIIILDPVNQDVITDGLNNGIRTFV--GGNCTVSLMLMSLGGLF-ANDLVDWVSVATYQAASGGGARHMRELLTQM-------------------------G-------------------------HLYGHVADELATPSSAILDIERKVTTLTRS-------------------------GELPVDNFGVPLAGSLIPWIDKQLD-NGQSREEWKGQAETNKILNT--SS--VIPVDGLCVRVGALRCHSQAFTIKLKKDVSIPTVEELL-AAHN---P---WAKVVPNDREIT----MRELTPAAVTG-TLTTPVGRLR-----KL-NMGPEFLSAFTVGDQLLWGAAEPLRRMLRQLA----*

C;cover size:327; local alignment length=327 (original info = 1GL3A	367	323	6e-89	365	0.17	0.33	0.1)
>P1;1GL3A2
structureX:1GL3A: 3: : 367: : : : : 
-----NVGFIGWRGMVGSVLMQR--------MVEE-R-D-----FDAIRPVF-----------F---------------STS------------------------------QL-----------G---------------------QA-------------------APS---------------------FGG-TTG--TLQ--DAF-DLEALKA----LD----IIVTCQGGDYTNEIYPKLRESGWQGYWIDAASSLRMKD-DAIIILDPVNQDVITDGLNNGIRTFV--GGNCTVSLMLMSLGGLF-ANDLVDWVSVATYQAASGGGARHMRELLTQM-------------------------G-------------------------HLYGHVADELATPSSAILDIERKVTTLTRS-------------------------GELPVDNFGVPLAGSLIPWIDKQLD-NGQSREEWKGQAETNKILNT--SS--VIPVDGLCVRVGALRCHSQAFTIKLKKDVSIPTVEELL-AAHN---P---WAKVVPNDREIT----MRELTPAAVTG-TLTTPVGRLR-----KL-NMGPEFLSAFTVGDQLLWGAAEPLRRMLRQLA----*

C;cover size:326; local alignment length=326 (original info = 2B4TO	333	322	1e-88	357	0.1	0.28	0.16)
>P1;2B4TO
structureX:2B4TO: 2: : 331: : : : : 
-----KLGINGF-GRIGRLVFRAA-------F-GR-K-D-----IEVVAINDPFMDLNHLCYLL---------------KYD------------------------------SV-----------H---------------------GQFPCEVTHADGF--------LLI---------------------GEK-KVS--VFA--E-K-DPSQIPWGKCQVD----VVCESTGVFLTKELASSHLKGG--AKKVIMSAPP-K-D-DTPIYVMGINHHQYDTK--QLI--VS--NASCTTNCLAPLAKVIN-DRFGIVEGLMTTVHA-STANQLVVDGP------------------------------------------------------------------------------------S-------------------------KGGKDWRAGRCALSNIIP-----AS-TGAAKAVGKVLPELN-----------G-KLTGVAFRVPIGTVSVVDLVCRLQKPAKYEEVALEI-K-KAAEGP---LKGILGYTEDEV----VS----QDFVH-DNRSSIFDMK-----AGLALNDNFFKLVSWYDN-EWGYSNRVLDLAVHI-----*

C;cover size:326; local alignment length=326 (original info = 2B4RO	334	322	1e-88	357	0.1	0.28	0.16)
>P1;2B4RO
structureX:2B4RO: 3: : 332: : : : : 
-----KLGINGF-GRIGRLVFRAA-------F-GR-K-D-----IEVVAINDPFMDLNHLCYLL---------------KYD------------------------------SV-----------H---------------------GQFPCEVTHADGF--------LLI---------------------GEK-KVS--VFA--E-K-DPSQIPWGKCQVD----VVCESTGVFLTKELASSHLKGG--AKKVIMSAPP-K-D-DTPIYVMGINHHQYDTK--QLI--VS--NASCTTNCLAPLAKVIN-DRFGIVEGLMTTVHA-STANQLVVDGP------------------------------------------------------------------------------------S-------------------------KGGKDWRAGRCALSNIIP-----AS-TGAAKAVGKVLPELN-----------G-KLTGVAFRVPIGTVSVVDLVCRLQKPAKYEEVALEI-K-KAAEGP---LKGILGYTEDEV----VS----QDFVH-DNRSSIFDMK-----AGLALNDNFFKLVSWYDN-EWGYSNRVLDLAVHI-----*

C;cover size:326; local alignment length=326 (original info = 1YWGO	337	321	2e-88	357	0.1	0.28	0.16)
>P1;1YWGO
structureX:1YWGO: 5: : 334: : : : : 
-----KLGINGF-GRIGRLVFRAA-------F-GR-K-D-----IEVVAINDPFMDLNHLCYLL---------------KYD------------------------------SV-----------H---------------------GQFPCEVTHADGF--------LLI---------------------GEK-KVS--VFA--E-K-DPSQIPWGKCQVD----VVCESTGVFLTKELASSHLKGG--AKKVIMSAPP-K-D-DTPIYVMGINHHQYDTK--QLI--VS--NASCTTNCLAPLAKVIN-DRFGIVEGLMTTVHA-STANQLVVDGP------------------------------------------------------------------------------------S-------------------------KGGKDWRAGRCALSNIIP-----AS-TGAAKAVGKVLPELN-----------G-KLTGVAFRVPIGTVSVVDLVCRLQKPAKYEEVALEI-K-KAAEGP---LKGILGYTEDEV----VS----QDFVH-DNRSSIFDMK-----AGLALNDNFFKLVSWYDN-EWGYSNRVLDLAVHI-----*

C;query_length:336 num_of_temps:1 cover_ratio:0.99 cover:331 not_cover:5
>P1;T0298
 : : : : : : : : : 
MSQPLNVAVVGATGSVGEALVGL--------L-DE-R-D-----FPLHRLHL-----------L---------------ASA------------------------------ES-----------A---------------------GQ-------------------RMG---------------------FAE-SSL--RVG--D-V-DSFDFSS----VG----LAFFAAAAEVSRAHAERARAAG--CSVIDLSGALEP-S-VAPPVMVSVNAERLASQAAPFL--LS--SPCAVAAELCEVLAPLL-ATLDCRQLNLTACLSVSSLGREGVKELARQT-------------------------A-------------------------ELL-------------------------NA-------------------------RPLEPRLFDRQIAFNLLAQVGAVDA-EGHSAIERRIFAEVQALLGE--RI--G-PLNVTCIQAPVFFGDSLSVTLQCAEPVDLAAVTRVL-D-AT---K---GIEWVGEGDYPT----VV----GDALG-QDETYVGRVR-----AG-QADPCQVNLWIVSDNVRKGAALNAVLLGELLIKHYL*
