# Supplementary material for: A multi-template combination algorithm for protein comparative modeling
Source: BMC Struct Biol. 2008 Mar 17;8:18. doi: 10.1186/1472-6807-8-18 (PMC2311309; doi:10.1186/1472-6807-8-18)
Supplement: Additional file 2 — The compressed file of supplemental materials. The file can be decompressed by winzip on Windows or by tar xzf on Linux. The file includes query-template alignments of both the single-template approach and the multi-template approach that were used to generate the structure models for the CASP7 comparative modeling targets. [file 1472-6807-8-18-S2.gz › supplement/T0320_cm.pir]

C;cover size:214; local alignment length=214 (original info = 1SURA	215	229	7e-61	240	0.14	0.28	0.24)
>P1;1SURA
structureX:1SURA: 9: : 215: : : : : 
--------------NELPKVDRILALAETNAELEKLDAEGRVAWAL---DNLPGEYVLSSSFGIQAAVSLHL----------------------VNQIRPDIPVILTDTGYLFPETYRFIDELTDKLKLNLKVYRATESAAWQEARYGKLWEQGVEGIEKYNDINKVEPMNRALKEL-----NAQTWFAGLRREQS-GSRANLPVLAIQRG-----------V-------------FKVLPIIDWDNRTIYQYLQKHGLKYHPLWDEGYLSVGDTH------------------------------------------------------------------------------*

C;cover size:199; local alignment length=199 (original info = 1ZUNA	196	198	2e-51	221	0.15	0.29	0.25)
>P1;1ZUNA
structureX:1ZUNA: 7: : 193: : : : : 
------------------HVDKLTHL-----KQLEAESIHIIREVAAEFDNP-----VLYSIGKDSAV-LHLARKAF-------------------FPGKLPFPVHVDTRWKFQE-YRFRDQVEE--GLDLITHI--------------------------NSAKHTDIKTEGLKQALDKH-GFDAAFGGARRDEEKSRAKERVYSFRDSKHRWDPKNQRPELWNVYNGNVNKGESIRVFPLSNWTELDIWQYIYLEGIPIVPLY-----------------------------------------------------------------------------------------*

C;query_length:306 num_of_temps:1 cover_ratio:0.7 cover:214 not_cover:92
>P1;T0320
 : : : : : : : : : 
MQLSKAAEMCYEITNSYLHIDQKSQIIASTQEAIRLTRKYLLSEIFVRWSPLNGEISFSYNGGKDCQVLLLLYLSCLWEYFFIKAQNSQFDFEFQSFPMQRLPTVFIDQEETFPTLENFVLETSERYCLSLYESQ--------------------------RQSGASVNMADAFRDFIKIYPETEAIVIGIRHTDP-FGEALKPIQRTDSNW--------PDF-------------MRLQPLLHWDLTNIWSFLLYSNEPICGLYGKGFTSIGGINNSLPNPHLRKDSNNPALHFEWEIIHAFGKDAEGERSSAINTSPISVVDKERFSKYHDNYYPGWYLVDDTLERAGRIKN*
