# Supplementary material for: A multi-template combination algorithm for protein comparative modeling
Source: BMC Struct Biol. 2008 Mar 17;8:18. doi: 10.1186/1472-6807-8-18 (PMC2311309; doi:10.1186/1472-6807-8-18)
Supplement: Additional file 2 — The compressed file of supplemental materials. The file can be decompressed by winzip on Windows or by tar xzf on Linux. The file includes query-template alignments of both the single-template approach and the multi-template approach that were used to generate the structure models for the CASP7 comparative modeling targets. [file 1472-6807-8-18-S2.gz › supplement/T0293_single.pir]

C;cover size:150; local alignment length=150 (original info = 1NV8B	267	185	1e-47	169	0.21	0.36	0.17)
>P1;1NV8B
structureX:1NV8B: 105: : 262: : : : : 
----------------------------------------------------------KYGIKTVADIGTGSGAI-GVSVAKFSDAIVFATDVSSKAVEIARKNAERHGVSDRFFVRK----GEFLEP-FKEKFASIEMILSNPPYVKSSAHLPK-----DVLFEPPEALFGGEDGLDFYREFFGRYDTSGKIVLMEIGEDQVEELKKIVSDTVFLKDSAGKYRFLL------------------------------------------*

C;query_length:250 num_of_temps:1 cover_ratio:0.6 cover:150 not_cover:100
>P1;T0293
 : : : : : : : : : 
VSLNFKDPEAVRALTCTLLREDFGLSIDIPLERLIPTVPLRLNYIHWVEDLIGHQDSDKSTLRRGIDIGTGASCIYPLLGATLNGWYFLATEVDDMCFNYAKKNVEQNNLSDLIKVVKVPQATLLMDALKEESEIIYDFCMCNPPFFANQLEAKGVNSRNPRRPPPSSVNTGGITEI-----------------MAEGGE--LEFVKRIIHDSLQLGKRLRWYSCMLGKACSLAPLKEELRIQGVPKVTYTEFCQGRTMRWALAWSFYD*
