# Supplementary material for: A multi-template combination algorithm for protein comparative modeling
Source: BMC Struct Biol. 2008 Mar 17;8:18. doi: 10.1186/1472-6807-8-18 (PMC2311309; doi:10.1186/1472-6807-8-18)
Supplement: Additional file 2 — The compressed file of supplemental materials. The file can be decompressed by winzip on Windows or by tar xzf on Linux. The file includes query-template alignments of both the single-template approach and the multi-template approach that were used to generate the structure models for the CASP7 comparative modeling targets. [file 1472-6807-8-18-S2.gz › supplement/T0376_cm.pir]

C;cover size:296; local alignment length=296 (original info = 1HL2A	295	365	e-102	299	0.19	0.34	0.04)
>P1;1HL2A
structureX:1HL2A: 3: : 290: : : : : 
-----LRGVMAALLTPFDQQQALDKASLRRLVQFNIQQ-GIDGLYVGGSTGEAFVQSLSEREQV---LEIVAEEA---KGKIKLIAHVGCVSTAESQQLAASAKRYGFDAVSAVTPFYYPFSFEEH-CDHYRAIIDSADGLPMVVYNIPARSGVKLTLDQINT-LVTLPGVGALKQTSGDL----YQMEQIRREHPDLVLYNGYDEIFASGLLA-GADGGIGSTYNIMGWRYQGIVKALKEGD-------IQTAQKLQTECNKVIDLLIKTGVFRGLKTVLHYMDVVSVPLCRKPFGPVDEKYLPELKALAQQL--------------------*

C;cover size:296; local alignment length=296 (original info = 1HL2B	293	365	e-101	299	0.19	0.34	0.04)
>P1;1HL2B
structureX:1HL2B: 3: : 290: : : : : 
-----LRGVMAALLTPFDQQQALDKASLRRLVQFNIQQ-GIDGLYVGGSTGEAFVQSLSEREQV---LEIVAEEA---KGKIKLIAHVGCVSTAESQQLAASAKRYGFDAVSAVTPFYYPFSFEEH-CDHYRAIIDSADGLPMVVYNIPARSGVKLTLDQINT-LVTLPGVGALKQTSGDL----YQMEQIRREHPDLVLYNGYDEIFASGLLA-GADGGIGSTYNIMGWRYQGIVKALKEGD-------IQTAQKLQTECNKVIDLLIKTGVFRGLKTVLHYMDVVSVPLCRKPFGPVDEKYLPELKALAQQL--------------------*

C;cover size:296; local alignment length=296 (original info = 1FDYA	292	362	e-100	299	0.19	0.34	0.04)
>P1;1FDYA
structureX:1FDYA: 2: : 289: : : : : 
-----LRGVMAALLTPFDQQQALDKASLRRLVQFNIQQ-GIDGLYVGGSTGEAFVQSLSEREQV---LEIV---AEEGKGKIKLIAHVGCVTTAESQQLAASAKRYGFDAVSAVTPFYYPFSFEEH-CDHYRAIIDSADGLPMVVYNIPALSGVKLTLDQINT-LVTLPGVGALKQTSGDL----YQMEQIRREHPDLVLYNGYDEIFASGLLA-GADGGIGSTYNIMGWRYQGIVKALKEGD-------IQTAQKLQTECNKVIDLLIKTGVFRGLKTVLHYMDVVSVPLCRKPFGPVDEKYLPELKALAQQL--------------------*

C;cover size:296; local alignment length=296 (original info = 1FDYB	291	361	e-100	299	0.19	0.34	0.04)
>P1;1FDYB
structureX:1FDYB: 2: : 289: : : : : 
-----LRGVMAALLTPFDQQQALDKASLRRLVQFNIQQ-GIDGLYVGGSTGEAFVQSLSEREQV---LEIV---AEEGKGKIKLIAHVGCVTTAESQQLAASAKRYGFDAVSAVTPFYYPFSFEEH-CDHYRAIIDSADGLPMVVYNIPALSGVKLTLDQINT-LVTLPGVGALKQTSGDL----YQMEQIRREHPDLVLYNGYDEIFASGLLA-GADGGIGSTYNIMGWRYQGIVKALKEGD-------IQTAQKLQTECNKVIDLLIKTGVFRGLKTVLHYMDVVSVPLCRKPFGPVDEKYLPELKALAQQL--------------------*

C;cover size:296; local alignment length=296 (original info = 1NAL1	291	361	e-100	299	0.19	0.34	0.04)
>P1;1NAL1
structureX:1NAL1: 2: : 289: : : : : 
-----LRGVMAALLTPFDQQQALDKASLRRLVQFNIQQ-GIDGLYVGGSTGEAFVQSLSEREQV---LEIV---AEEGKGKIKLIAHVGCVTTAESQQLAASAKRYGFDAVSAVTPFYYPFSFEEH-CDHYRAIIDSADGLPMVVYNIPALSGVKLTLDQINT-LVTLPGVGALKQTSGDL----YQMEQIRREHPDLVLYNGYDEIFASGLLA-GADGGIGSTYNIMGWRYQGIVKALKEGD-------IQTAQKLQTECNKVIDLLIKTGVFRGLKTVLHYMDVVSVPLCRKPFGPVDEKYQPELKALAQQL--------------------*

C;cover size:296; local alignment length=296 (original info = 1DHPA	292	361	e-100	300	0.25	0.41	0.05)
>P1;1DHPA
structureX:1DHPA: 1: : 288: : : : : 
----MFTGSIVAIVTPMDEKGNVCRASLKKLIDYHVAS-GTSAIVSVGTTGESATLNHDEHADV---VMMTLDLA---DGRIPVIAGTGANATAEAISLTQRFNDSGIVGCLTVTPYYNRPSQEGLYQ-HFKAIAEH-TDLPQILYNVPSRTGCDLLPETVGR-LAKVKNIIGIKEATG--N-LTRVNQIKELVSDDFVLLSGDDASALD-FMQLGGHGVISVTANVAARDMAQMCKLAAEGHFAEARVINQRLMPLHNKL----FVEPNPIPVKWACKELGL--VATDTLRLPMT-PITDSGRETVRAALKH---------------------*

C;cover size:296; local alignment length=296 (original info = 1S5VA	292	359	e-100	300	0.25	0.41	0.05)
>P1;1S5VA
structureX:1S5VA: 1: : 288: : : : : 
----MFTGSIVAIVTPMDEKGNVCRASLKKLIDYHVAS-GTSAIVSVGTTGESATLNHDEHADV---VMMTLDLA---DGRIPVIAGTGANATAEAISLTQRFNDSGIVGCLTVTPYFNRPSQEGLYQ-HFKAIAEH-TDLPQILYNVPSRTGCDLLPETVGR-LAKVKNIIGIKEATG--N-LTRVNQIKELVSDDFVLLSGDDASALD-FMQLGGHGVISVTANVAARDMAQMCKLAAEGHFAEARVINQRLMPLHNKL----FVEPNPIPVKWACKELGL--VATDTLRLPMT-PITDSGRETVRAALKH---------------------*

C;cover size:296; local alignment length=296 (original info = 1S5WA	292	359	e-100	300	0.25	0.41	0.05)
>P1;1S5WA
structureX:1S5WA: 1: : 288: : : : : 
----MFTGSIVAIVTPMDEKGNVCRASLKKLIDYHVAS-GTSAIVSVGTTGESATLNHDEHADV---VMMTLDLA---DGRIPVIAGTGANATAEAISLTQRFNDSGIVGCLTVTPYYNRPSQEGLYQ-HFKAIAEH-TDLPQILFNVPSRTGCDLLPETVGR-LAKVKNIIGIKEATG--N-LTRVNQIKELVSDDFVLLSGDDASALD-FMQLGGHGVISVTANVAARDMAQMCKLAAEGHFAEARVINQRLMPLHNKL----FVEPNPIPVKWACKELGL--VATDTLRLPMT-PITDSGRETVRAALKH---------------------*

C;cover size:296; local alignment length=296 (original info = 2A6LA	292	358	1e-99	300	0.25	0.41	0.05)
>P1;2A6LA
structureX:2A6LA: 1: : 288: : : : : 
----MFTGSIVAIVTPMDEKGNVCRASLKKLIDYHVAS-GTSAIVSVGTTGESATLNHDEHADV---VMMTLDLA---DGRIPVIAGTGANATAEAISLTQRFNDSGIVGCLTVTPYYNRPSQEGLYQ-HFKAIAEH-TDLPQILYNVPSHTGCDLLPETVGR-LAKVKNIIGIKEATG--N-LTRVNQIKELVSDDFVLLSGDDASALD-FMQLGGHGVISVTANVAARDMAQMCKLAAEGHFAEARVINQRLMPLHNKL----FVEPNPIPVKWACKELGL--VATDTLRLPMT-PITDSGRETVRAALKH---------------------*

C;cover size:296; local alignment length=296 (original info = 1S5TA	292	358	1e-99	300	0.25	0.41	0.05)
>P1;1S5TA
structureX:1S5TA: 1: : 288: : : : : 
----MFTGSIVAIVTPMDEKGNVCRASLKKLIDYHVAS-GTSAIVSVGVTGESATLNHDEHADV---VMMTLDLA---DGRIPVIAGTGANATAEAISLTQRFNDSGIVGCLTVTPYYNRPSQEGLYQ-HFKAIAEH-TDLPQILYNVPSRTGCDLLPETVGR-LAKVKNIIGIKEATG--N-LTRVNQIKELVSDDFVLLSGDDASALD-FMQLGGHGVISVTANVAARDMAQMCKLAAEGHFAEARVINQRLMPLHNKL----FVEPNPIPVKWACKELGL--VATDTLRLPMT-PITDSGRETVRAALKH---------------------*

C;cover size:296; local alignment length=296 (original info = 2A6NA	292	358	1e-99	300	0.25	0.41	0.05)
>P1;2A6NA
structureX:2A6NA: 1: : 288: : : : : 
----MFTGSIVAIVTPMDEKGNVCRASLKKLIDYHVAS-GTSAIVSVGTTGESATLNHDEHADV---VMMTLDLA---DGRIPVIAGTGANATAEAISLTQRFNDSGIVGCLTVTPYYNRPSQEGLYQ-HFKAIAEH-TDLPQILYNVPSATGCDLLPETVGR-LAKVKNIIGIKEATG--N-LTRVNQIKELVSDDFVLLSGDDASALD-FMQLGGHGVISVTANVAARDMAQMCKLAAEGHFAEARVINQRLMPLHNKL----FVEPNPIPVKWACKELGL--VATDTLRLPMT-PITDSGRETVRAALKH---------------------*

C;cover size:295; local alignment length=295 (original info = 1XKYA	292	357	3e-99	298	0.22	0.42	0.05)
>P1;1XKYA
structureX:1XKYA: 3: : 288: : : : : 
----DFGTIATAMVTPFDINGNIDFAKTTKLVNYLIDN-GTTAIVVGGTTGESPTLTSEEKVALYRHVVSV---V---DKRVPVIAGTGSNNTHASIDLTKKATEVGVDAVMLVAPYYNKPSQEGMYQ-HFKAIAE-STPLPVMLYNVPGRSIVQISVDTVVR-LSEIENIVAIKDAGG--D-VLTMTEIIEKTADDFAVYSGDDGLTLPA-MAVGAKGIVSVASHVIGNEMQEMIAAFQAG---EFK-KAQKLHQLLVRVTDSLFMAPSPTPV---KTALQMVGLDVGSVRLPLL-PLTEEERVTLQSVMQ----------------------*

C;cover size:297; local alignment length=297 (original info = 1O5KA	294	353	5e-98	302	0.22	0.41	0.05)
>P1;1O5KA
structureX:1O5KA: 1: : 290: : : : : 
---HMFRGVGTAIVTPF-KNGELDLESYERLVRYQLEN-GVNALIVLGTTGESPTVNEDEREKL---VSRTLEIV---DGKIPVIVGAGTNSTEKTLKLVKQAEKLGANGVLVVTPYYNKPTQEGLYQ-HYKYISER-TDLGIVVYNVPGRTGVNVLPETAARIAADLKNVVGI-EANPDIDQIDRTVSLTKQARSDFMVWSGNDDRTFY-LLCAGGDGVISVVSNVAPKQMVELCAEYFSGNLEKSR-EVHRKL---RPLMKALFVETNPIPV---KAALNLMGFIENELRLPLVPA-SEKTVELLRNVLKE---------------------*

C;cover size:300; local alignment length=300 (original info = 1F6KA	293	349	6e-97	304	0.19	0.35	0.05)
>P1;1F6KA
structureX:1F6KA: 2: : 293: : : : : 
---RDLKGIFSALLVSFNEDGTINEKGLRQIIRHNIDKMKVDGLYVGGSTGENFMLSTEEKKEI---FRIAKDEA---KDQIALIAQVGSVNLKEAVELGKYATELGYDCLSAVTPFYYKFSFPEI-KHYYDTIIAE-TGSNMIVYSIPFLTGVNMGIEQFGE-LYKNPKVLGVKFTAGD----FYLLERLKKAYPNHLIWAGFDEMMLPA-ASLGVDGAIGSTFNVNGVRARQIFELTKAGKLKE-------ALEIQHVTNDLIEGILANGLYLTIKELLKLEGVDAGYCREPMTSKATAEQVAKAKDLKAKFLS------------------*

C;query_length:321 num_of_temps:1 cover_ratio:0.92 cover:296 not_cover:25
>P1;T0376
 : : : : : : : : : 
MTASIFSGVIPALMTPCRQDRTPDFDALVRKGKELIAD-GMSAVVYCGSMGDWPLLTDEQRMEG---VERL---V---KAGIPVIVGTGAVNTASAVAHAVHAQKVGAKGLMVIPRVLSRGSVIAAQKAHFKAILSAAPEIPAVIYNSPYYGFATRADLFFAL-RAEHKNLVGFKEFGGPAD-MRYAAENITSRDDEVTLMIGVDTAVVHGFVNCGATGAITGIGNVLPKEVIHLCKLSQAAAKGDAD-ARARALELEQALAVLSSFDEGPDLVLYFKYMMVLKGDKEYTLHFNETDALTDSQRGYVEAQFKLFNSWYADWSKLPGAVQTCKAA*
