# Supplementary material for: A multi-template combination algorithm for protein comparative modeling
Source: BMC Struct Biol. 2008 Mar 17;8:18. doi: 10.1186/1472-6807-8-18 (PMC2311309; doi:10.1186/1472-6807-8-18)
Supplement: Additional file 2 — The compressed file of supplemental materials. The file can be decompressed by winzip on Windows or by tar xzf on Linux. The file includes query-template alignments of both the single-template approach and the multi-template approach that were used to generate the structure models for the CASP7 comparative modeling targets. [file 1472-6807-8-18-S2.gz › supplement/T0378_single.pir]

C;cover size:250; local alignment length=250 (original info = 1X7PA	265	304	2e-83	266	0.22	0.41	0.08)
>P1;1X7PA
structureX:1X7PA: 2: : 260: : : : : 
---NARFQQWQALLGNRNKRTRAGEFLVMGVRPISLAVEHGWPVRTLLYDGQRELSKWARELLRTVRTEQIAMAPDLLMELGEKNEAPPEVVAVVEMPADDL--DRIPVREDFLGVLFDRPTSPGNIGSIIRSADALGAHGLIVAGHAADVYDPKSVRSSTGSLFSLPAVRVPSP--GEVMDWVEARRAAGTPIVLVGTDEHGD--CDVFDFDFTQPTLLLIGNETAGLSNAWRTLCDYTVSIP-----MAGSASSLNAANAATAILYEAVRQ-*

C;query_length:254 num_of_temps:1 cover_ratio:0.98 cover:250 not_cover:4
>P1;T0378
 : : : : : : : : : 
MLSANQIKFLRSL-RERKYRLREQAFAVEGPKLVGEMLPFY-RCRMLVGT-----AAMLRAVSTPHDAEVVELPESFDFKRISTQTTPQPLMAVFDLPAEPE--PVV---EGLTLLL-DGVQDPGNVGTILRTADWFGIRHVWLGTGSADVFSPKVVQASMGALARVQPTPLKNT--VDTLAYF---RRQGIPV--YGAFLDGQSLYEAPLPNFTEPAILVLGSEGRGISPEVAAEITDRLTIPASGLSVKGHTESLNVAIATAILCSEWRRRS*
