# Supplementary material for: A multi-template combination algorithm for protein comparative modeling
Source: BMC Struct Biol. 2008 Mar 17;8:18. doi: 10.1186/1472-6807-8-18 (PMC2311309; doi:10.1186/1472-6807-8-18)
Supplement: Additional file 2 — The compressed file of supplemental materials. The file can be decompressed by winzip on Windows or by tar xzf on Linux. The file includes query-template alignments of both the single-template approach and the multi-template approach that were used to generate the structure models for the CASP7 comparative modeling targets. [file 1472-6807-8-18-S2.gz › supplement/T0364_single.pir]

C;cover size:131; local alignment length=131 (original info = 1S5UE	136	160	2e-40	131	0.13	0.32	0)
>P1;1S5UE
structureX:1S5UE: 7: : 136: : : : : 
---LFRWPVRVYYEDTDAGGVVYHASYVAFYERARTEML-RHHHFSQQA---L-MAERVAFVVRKMTVEYYAPARLDDMLEIQTEITSMRGTSLVFTQRI-VNA-EN---TLLNEAEVLVVCVDP--LKMKPRALPKSIVAEFKQ----------------------*

C;query_length:156 num_of_temps:1 cover_ratio:0.84 cover:131 not_cover:25
>P1;T0364
 : : : : : : : : : 
MPALITYRTTVQEDWVDYNGHLRDAFYLLIFSYATDALM-DRIGLDADS---R-GQSGNSLFTLEAHINYLHEVKLGTEVWVQTQILGFDRKRLHVYHSLHRAG-FD---EVLAASEQMLLHVDL--AGPQSAPFGHTTVCRLNHLVEQQEGAQAPQYMGRTIKLPA*
