# Supplementary material for: A multi-template combination algorithm for protein comparative modeling
Source: BMC Struct Biol. 2008 Mar 17;8:18. doi: 10.1186/1472-6807-8-18 (PMC2311309; doi:10.1186/1472-6807-8-18)
Supplement: Additional file 2 — The compressed file of supplemental materials. The file can be decompressed by winzip on Windows or by tar xzf on Linux. The file includes query-template alignments of both the single-template approach and the multi-template approach that were used to generate the structure models for the CASP7 comparative modeling targets. [file 1472-6807-8-18-S2.gz › supplement/T0359_single.pir]

C;cover size:97; local alignment length=97 (original info = 2FNEB	100	126	2e-30	97	0.39	0.58	0.01)
>P1;2FNEB
structureX:2FNEB: 5: : 100: : : : : 
SMPQCKSITLERGPDGLGFSIV----GGYGSPHG---DLP-IYVKTVFAKGAASEDGRLKRGDQIIAVNGQSLEGVTHEEAVAILKRTKGTVTLMVLSSDETSV*

C;query_length:97 num_of_temps:1 cover_ratio:1 cover:97 not_cover:0
>P1;T0359
 : : : : : : : : : 
SMSETFDVELTKNVQGLGITIA----GYIGDKKL-E-PSG-IFVKSITKSSAVEHDGRIQIGDQIIAVDGTNLQGFTNQQAVEVLRHTGQTVLLTLMRRGETSV*
