# Supplementary material for: A multi-template combination algorithm for protein comparative modeling
Source: BMC Struct Biol. 2008 Mar 17;8:18. doi: 10.1186/1472-6807-8-18 (PMC2311309; doi:10.1186/1472-6807-8-18)
Supplement: Additional file 2 — The compressed file of supplemental materials. The file can be decompressed by winzip on Windows or by tar xzf on Linux. The file includes query-template alignments of both the single-template approach and the multi-template approach that were used to generate the structure models for the CASP7 comparative modeling targets. [file 1472-6807-8-18-S2.gz › supplement/T0355_cm.pir]

C;cover size:79; local alignment length=79 (original info = 1RD5A	261	127	5e-30	84	0.25	0.51	0.05)
>P1;1RD5A
structureX:1RD5A: 177: : 260: : : : : 
-------------------------------------------------------------------------------------------------------------------------------------------------------------------------------------------------------VTGPRANVNPRVE-SLIQEVKKVTNKPVAVGFGISKPEHVKQIAQWGADGVIIGSAMVRQLGEAASPKQGLRRLEEYARGMKNAL----------*

C;cover size:79; local alignment length=79 (original info = 1TJRA	252	124	3e-29	83	0.25	0.51	0.06)
>P1;1TJRA
structureX:1TJRA: 170: : 251: : : : : 
-------------------------------------------------------------------------------------------------------------------------------------------------------------------------------------------------------VTGPRANVNPRVE-SLIQEVKKVTNKPVAVGFGISKPEHVKQIAQWGADGVIIGSA-VRQLGEAASPKQGLRRLEEYARG-KNAL----------*

C;cover size:79; local alignment length=79 (original info = 1TJRB	246	113	5e-26	83	0.24	0.5	0.09)
>P1;1TJRB
structureX:1TJRB: 167: : 245: : : : : 
-------------------------------------------------------------------------------------------------------------------------------------------------------------------------------------------------------VTGP---VNPRVE-SLIQEVKKVTNKPVAVGFGISKPEHVKQIAQWGADGVIIGSA-VRQLGEAASPKQGLRRLEEYARG-KNAL----------*

C;cover size:70; local alignment length=70 (original info = 1RD5B	248	110	7e-25	75	0.24	0.52	0.06)
>P1;1RD5B
structureX:1RD5B: 173: : 247: : : : : 
----------------------------------------------------------------------------------------------------------------------------------------------------------------------------------------------------------------PRVE-SLIQEVKKVTNKPVAVGFGISKPEHVKQIAQWGADGVIIGSAMVRQLGEAASPKQGLRRLEEYARGMKNAL----------*

C;template; advanced alignment combination (original info = C;cover size:97; local alignment length=97 (original info = 1K8YA	255	104	3e-23	102	0.21	0.41	0.1))
>P1;1K8YA
structureX:1K8YA:160: :169: : : : : 
---------------------------------------------------------------------------------------------------------------------------------------------------------------------------------------DDLLRQVASY-----------------------------------------------------------------------------------------------------*

C;template; advanced alignment combination (original info = C;cover size:209; local alignment length=209 (original info = 1WQ5B	261	68.1	3e-12	251	0.19	0.33	0.2))
>P1;1WQ5B1
structureX:1WQ5B:20: :33: : : : : 
-----------------------------------------------------------------------VPFVTLGDPGIEQS-----------------------------------------------------------------------------------------------------------------------------------------------------------------------------------------------------------------*

C;template; advanced alignment combination (original info = C;cover size:209; local alignment length=209 (original info = 1WQ5B	261	68.1	3e-12	251	0.19	0.33	0.2))
>P1;1WQ5B2
structureX:1WQ5B:34: :45: : : : : 
---------------------------------------------------------------------------------------LKIIDTLIEAGA---------------------------------------------------------------------------------------------------------------------------------------------------------------------------------------------------*

C;template; advanced alignment combination (original info = C;cover size:209; local alignment length=209 (original info = 1WQ5B	261	68.1	3e-12	251	0.19	0.33	0.2))
>P1;1WQ5B3
structureX:1WQ5B:51: :77: : : : : 
---------------------------------------------------------------------------------------------------GIPFSDPLIQNATLRAFAAGVTPAQCF------------------------------------------------------------------------------------------------------------------------------------------------------------------------*

C;template; advanced alignment combination (original info = C;cover size:209; local alignment length=209 (original info = 1WQ5B	261	68.1	3e-12	251	0.19	0.33	0.2))
>P1;1WQ5B4
structureX:1WQ5B:92: :99: : : : : 
------------------------------------------------------------------------------------------------------------------------------IGLLMYAN----------------------------------------------------------------------------------------------------------------------------------------------------------------*

C;template; advanced alignment combination (original info = C;cover size:209; local alignment length=209 (original info = 1WQ5B	261	68.1	3e-12	251	0.19	0.33	0.2))
>P1;1WQ5B5
structureX:1WQ5B:100: :111: : : : : 
---------------------------------------------------------------------------------------------------------------------------------------LVFNKGIDEFYA---------------------------------------------------------------------------------------------------------------------------------------------------*

C;template; advanced alignment combination (original info = C;cover size:209; local alignment length=209 (original info = 1WQ5B	261	68.1	3e-12	251	0.19	0.33	0.2))
>P1;1WQ5B6
structureX:1WQ5B:113: :124: : : : : 
---------------------------------------------------------------------------------------------------------------------------------------------------CEKVGVDSVLVA---------------------------------------------------------------------------------------------------------------------------------------*

C;template; advanced alignment combination (original info = C;cover size:209; local alignment length=209 (original info = 1WQ5B	261	68.1	3e-12	251	0.19	0.33	0.2))
>P1;1WQ5B7
structureX:1WQ5B:129: :146: : : : : 
---------------------------------------------------------------------------------------------------------------------------------------------------------------EESAPFRQAALRHNVAPI---------------------------------------------------------------------------------------------------------------------*

C;template; advanced alignment combination (original info = C;cover size:209; local alignment length=209 (original info = 1WQ5B	261	68.1	3e-12	251	0.19	0.33	0.2))
>P1;1WQ5B8
structureX:1WQ5B:149: :157: : : : : 
---------------------------------------------------------------------------------------------------------------------------------------------------------------------------------CPPNADDDL------------------------------------------------------------------------------------------------------------*

C;query_length:288 num_of_temps:1 cover_ratio:0.27 cover:79 not_cover:209
>P1;T0355
 : : : : : : : : : 
MQTISDNAANAIQEIFGRSKALIGMIHCPAFPGAPRYRNASMDAIYDACMRDAERLIEGGMHGLIVENHGDVPFSKPDDIGPETSAFMSVVTDRIVRTAGVPVGINVLANAPIPAFAIAKAGGAKFIRVNQWANAYVANEGFMEGRAAEAMRYRSLLRAEHIKVFADSHVKHGAHAITADRSIDELTRDLAFFDADGVIATGQRTGNSASLE-E-IEEIGAATHLPLLVGSGVN-EGNIVEILKR-TSGVIVASS-LKEGGVWWNPVE-LARVRSFVAAARPGLEALEHHHHHH*
