# Supplementary material for: A multi-template combination algorithm for protein comparative modeling
Source: BMC Struct Biol. 2008 Mar 17;8:18. doi: 10.1186/1472-6807-8-18 (PMC2311309; doi:10.1186/1472-6807-8-18)
Supplement: Additional file 2 — The compressed file of supplemental materials. The file can be decompressed by winzip on Windows or by tar xzf on Linux. The file includes query-template alignments of both the single-template approach and the multi-template approach that were used to generate the structure models for the CASP7 comparative modeling targets. [file 1472-6807-8-18-S2.gz › supplement/T0305_cm.pir]

C;cover size:291; local alignment length=291 (original info = 2FH7A	568	466	e-132	291	0.51	0.64	0.05)
>P1;2FH7A
structureX:2FH7A: 9: : 283: : : : : 
----IADMAEHTERLKANDSLKLSQEYESID---PGQQFTWEHSNLEVNKPKNRYANVIAYDHSRVILQPIEGI--MGSDYINANYVDGYRRQNAYIATQGPLPETFGDFWRMVWEQRSATIVMMTRLEEKSRIKCDQYWPNRGTETYGFIQVTLLDTIELATFCVRTFSLHKN-----------GSSEKREVRQFQFTAWPDHGVPEYPTPFLAFLRRVKTCNPPDAGPIVVHCSAGVGRTGCFIVIDAMLERIKPEKTVDVYGHVTLMRSQRNYMVQTEDQYSFIHEALLEAV--*

C;cover size:290; local alignment length=290 (original info = 1LARA	566	461	e-130	290	0.49	0.64	0.05)
>P1;1LARA
structureX:1LARA: 2: : 275: : : : : 
----ITDLADNIERLKANDGLKFSQEYESID---PGQQFTWENSNLEVNKPKNRYANVIAYDHSRVILTSIDGV--PGSDYINANYIDGYRKQNAYIATQGPLPETMGDFWRMVWEQRTATVVMMTRLEEKSRVKCDQYWPARGTETCGLIQVTLLDTVELATYTVRTFALHK-----------SGSSEKRELRQFQFMAWPDHGVPEYPTPILAFLRRVKACNPLDAGPMVVHCSAGVGRTGCFIVIDAMLERMKHEKTVDIYGHVTCMRSQRNYMVQTEDQYVFIHEALLEA---*

C;cover size:292; local alignment length=292 (original info = 2C7SA	289	436	e-123	292	0.44	0.63	0.06)
>P1;2C7SA
structureX:2C7SA: 6: : 278: : : : : 
----VADLLQHINLMKTSDSYGFKEEYESF---FEGQSASWDVAKKDQNRAKNRYGNIIAYDHSRVILQPV----DPSSDYINANYIDGYQRPSHYIATQGPVHETVYDFWRMIWQEQSACIVMVTNLVEVGRVKCYKYWPDD-TEVYGDFKVTCVEMEPLAEYVVRTFTLE-----------RRGYNEIREVKQFHFTGWPDHGVPYHATGLLSFIRRVKLSNPPSAGPIVVHCSAGAGRTGCYIVIDIMLDMAEREGVVDIYNCVKALRSRRINMVQTEEQYIFIHDAILEACL-*

C;cover size:255; local alignment length=255 (original info = 1LARB	533	429	e-121	255	0.53	0.67	0.05)
>P1;1LARB
structureX:1LARB: 1: : 242: : : : : 
---------------------------------------TWENSNLEVNKPKNRYANVIAYDHSRVILTSIDGV--PGSDYINANYIDGYRKQNAYIATQGPLPETMGDFWRMVWEQRTATVVMMTRLEEKSRVKCDQYWPARGTETCGLIQVTLLDTVELATYTVRTFALHK-----------SGSSEKRELRQFQFMAWPDHGVPEYPTPILAFLRRVKACNPLDAGPMVVHCSAGVGRTGCFIVIDAMLERMKHEKTVDIYGHVTCMRSQRNYMVQTEDQYVFIHEALLEA---*

C;template; advanced alignment combination (original info = C;cover size:289; local alignment length=289 (original info = 2AHSA	281	408	e-114	292	0.41	0.6	0.05))
>P1;2AHSA
structureX:2AHSA:161: :171: : : : : 
-------------------------------------------------------------------------------------------------------------------------------------------------------------------------KICGEEQLDAH---------------------------------------------------------------------------------------------------------------------*

C;query_length:297 num_of_temps:1 cover_ratio:0.98 cover:291 not_cover:6
>P1;T0305
 : : : : : : : : : 
YFQSMKQFVKHIGELYSNNQHGFSEDFEEVQRCTADMNITAEHSNHPENKHKNRYINILAYDHSRVKLRPLPGKDSKHSDYINANYVDGYNKAKAYIATQGPLKSTFEDFWRMIWEQNTGIIVMITNLVEKGRRKCDQYWPTENSEEYGNIIVTLKSTKIHACYTVRRFSIRNTKVKKGQKGNPKGRQNERVVIQYHYTQWPDMGVPEYALPVLTFVRRSSAARMPETGPVLVHCSAGVGRTGTYIVIDSMLQQIKDKSTVNVLGFLKHIRTQRNYLVQTEEQYIFIHDALLEAILG*
