# Supplementary material for: A multi-template combination algorithm for protein comparative modeling
Source: BMC Struct Biol. 2008 Mar 17;8:18. doi: 10.1186/1472-6807-8-18 (PMC2311309; doi:10.1186/1472-6807-8-18)
Supplement: Additional file 2 — The compressed file of supplemental materials. The file can be decompressed by winzip on Windows or by tar xzf on Linux. The file includes query-template alignments of both the single-template approach and the multi-template approach that were used to generate the structure models for the CASP7 comparative modeling targets. [file 1472-6807-8-18-S2.gz › supplement/T0302_cm.pir]

C;cover size:128; local alignment length=128 (original info = 1CMZA	128	192	3e-50	128	0.44	0.61	0)
>P1;1CMZA
structureX:1CMZA: 1: : 128: : : : : 
--PSPEEVQSWAQSFDKLMHSPAGRSVFRAFLRTEYSEENMLFWLACEELKAEANQHVVDEKARLIYEDYVSILSPKEVSLDSRVREGINKKMQEPSAHTFDDAQLQIYTLMHRDSYPRFLSSPTYRALL--*

C;cover size:129; local alignment length=129 (original info = 1FQJE	141	191	5e-50	129	0.34	0.58	0)
>P1;1FQJE
structureX:1FQJE: 11: : 138: : : : : 
-IPTKMRVERWAFNFSELIRDPKGRQSFQHFLRKEFSGENLGFWEACEDLKYG-DQSKVKEKAEEIYKLFLAPGARRWINIDGKTMDITVKGLKHPHRYVLDAAQTHIYMLMKKDSYARYLKSPIYKEML--*

C;cover size:129; local alignment length=129 (original info = 1FQKB	136	191	7e-50	129	0.34	0.58	0)
>P1;1FQKB
structureX:1FQKB: 4: : 131: : : : : 
-IPTKMRVERWAFNFSELIRDPKGRQSFQHFLRKEFSGENLGFWEACEDLKYG-DQSKVKEKAEEIYKLFLAPGARRWINIDGKTMDITVKGLKHPHRYVLDAAQTHIYMLMKKDSYARYLKSPIYKEML--*

C;cover size:129; local alignment length=129 (original info = 1FQJB	133	191	7e-50	129	0.34	0.58	0)
>P1;1FQJB
structureX:1FQJB: 2: : 129: : : : : 
-IPTKMRVERWAFNFSELIRDPKGRQSFQHFLRKEFSGENLGFWEACEDLKYG-DQSKVKEKAEEIYKLFLAPGARRWINIDGKTMDITVKGLKHPHRYVLDAAQTHIYMLMKKDSYARYLKSPIYKEML--*

C;cover size:129; local alignment length=129 (original info = 1FQKD	143	191	7e-50	129	0.34	0.58	0)
>P1;1FQKD
structureX:1FQKD: 11: : 138: : : : : 
-IPTKMRVERWAFNFSELIRDPKGRQSFQHFLRKEFSGENLGFWEACEDLKYG-DQSKVKEKAEEIYKLFLAPGARRWINIDGKTMDITVKGLKHPHRYVLDAAQTHIYMLMKKDSYARYLKSPIYKEML--*

C;cover size:130; local alignment length=130 (original info = 2AF0A	146	188	4e-49	130	0.56	0.72	0)
>P1;2AF0A
structureX:2AF0A: 14: : 143: : : : : 
-KPSPEEAQLWSEAFDELLASKYGLAAFRAFLKSEFCEENIEFWLACEDFKKTKSPQKLSSKARKIYTDFIEKEAPKEINIDFQTKTLIAQNIQEATSGCFTTAQKRVYSLMENNSYPRFLESEFYQDLCK-*

C;cover size:131; local alignment length=131 (original info = 2CRPA	150	186	1e-48	131	0.54	0.75	0)
>P1;2CRPA
structureX:2CRPA: 16: : 146: : : : : 
-KTSLDEALQWRDSLDKLLQNNYGLASFKSFLKSEFSEENLEFWIACEDYKKIKSPAKMAEKAKQIYEEFIQTEAPKEVNIDHFTKDITMKNLVEPSLSSFDMAQKRIHALMEKDSLPRFVRSEFYQELISG*

C;cover size:129; local alignment length=129 (original info = 1EZTA	129	186	2e-48	129	0.53	0.7	0)
>P1;1EZTA
structureX:1EZTA: 1: : 129: : : : : 
--VSQEEVKKWAESLENLINHECGLAAFKAFLKSEYSEENIDFWISCEEYKKIKSPSKLSPKAKKIYNEFISVQATKEVNLDSCTREETSRNMLEPTITCFDEAQKKIFNLMEKDSYRRFLKSRFYLDLTN-*

C;cover size:131; local alignment length=131 (original info = 1ZV4X	138	186	2e-48	131	0.42	0.61	0)
>P1;1ZV4X
structureX:1ZV4X: 7: : 136: : : : : 
-NPTAEEVLSWSQNFDKMMKAPAGRNLFREFLRTEYSEENLLFWLACEDLKKEQNKKVIEEKARMIYEDYISI-LPKEVSLDSRVREVINRNLLDPNPHMYEDAQLQIYTLMHRDSFPRFLNSQIYKSFVES*

C;cover size:128; local alignment length=128 (original info = 2BV1B	130	184	5e-48	128	0.5	0.7	0)
>P1;2BV1B
structureX:2BV1B: 4: : 130: : : : : 
---SAAEVMQWSQSLEKLLANQTGQNVFGSFLKSEFSEENIEFWLACEDYKKTES-DLLPCKAEEIYKAFVHSDAAKQINIDFRTRESTAKKIKAPTPTCFDEAQKVIYTLMEKDSYPRFLKSDIYLNLLN-*

C;cover size:128; local alignment length=128 (original info = 2GTPC	132	184	6e-48	128	0.5	0.7	0)
>P1;2GTPC
structureX:2GTPC: 3: : 129: : : : : 
---SAAEVMQWSQSLEKLLANQTGQNVFGSFLKSEFSEENIEFWLACEDYKKTES-DLLPCKAEEIYKAFVHSDAAKQINIDFRTRESTAKKIKAPTPTCFDEAQKVIYTLMEKDSYPRFLKSDIYLNLLN-*

C;cover size:128; local alignment length=128 (original info = 1AGRE	128	184	6e-48	128	0.53	0.71	0)
>P1;1AGRE
structureX:1AGRE: 1: : 128: : : : : 
--VSQEEVKKWAESLENLINHECGLAAFKAFLKSEYSEENIDFWISCEEYKKIKSPSKLSPKAKKIYNEFISVQATKEVNLDSCTREETSRNMLEPTITCFDEAQKKIFNLMEKDSYRRFLKSRFYLDLT--*

C;cover size:124; local alignment length=124 (original info = 2BT2B	142	184	7e-48	124	0.52	0.7	0)
>P1;2BT2B
structureX:2BT2B: 12: : 135: : : : : 
-----EDVLGWRESFDLLLSSKNGVAAFHAFLKTEFSEENLEFWLACEEFKKIRSATKLASRAHQIFEEFICSEAPKEVNIDHETRELTRMNLQTATATCFDAAQGKTRTLMEKDSYPRFLKSPAYRDL---*

C;cover size:124; local alignment length=124 (original info = 2BT2A	143	184	8e-48	124	0.52	0.7	0)
>P1;2BT2A
structureX:2BT2A: 12: : 135: : : : : 
-----EDVLGWRESFDLLLSSKNGVAAFHAFLKTEFSEENLEFWLACEEFKKIRSATKLASRAHQIFEEFICSEAPKEVNIDHETRELTRMNLQTATATCFDAAQGKTRTLMEKDSYPRFLKSPAYRDL---*

C;cover size:129; local alignment length=129 (original info = 2ES0A	129	184	8e-48	129	0.38	0.65	0)
>P1;2ES0A
structureX:2ES0A: 1: : 128: : : : : 
-MPSQQRVKRWGFSFDEILKDQVGRDQFLRFLESEFSSENLRFWLAVQDLKK-QPLQDVAKRVEEIWQEFLAPGAPSAINLDSHSYEITSQNVKDGGRYTFEDAQEHIYKLMKSDSYARFLRSNAYQDLL--*

C;cover size:128; local alignment length=128 (original info = 2BV1A	134	184	9e-48	128	0.5	0.7	0)
>P1;2BV1A
structureX:2BV1A: 5: : 131: : : : : 
---SAAEVMQWSQSLEKLLANQTGQNVFGSFLKSEFSEENIEFWLACEDYKKTES-DLLPCKAEEIYKAFVHSDAAKQINIDFRTRESTAKKIKAPTPTCFDEAQKVIYTLMEKDSYPRFLKSDIYLNLLN-*

C;cover size:124; local alignment length=124 (original info = 2BT2D	141	184	1e-47	124	0.52	0.7	0)
>P1;2BT2D
structureX:2BT2D: 11: : 134: : : : : 
-----EDVLGWRESFDLLLSSKNGVAAFHAFLKTEFSEENLEFWLACEEFKKIRSATKLASRAHQIFEEFICSEAPKEVNIDHETRELTRMNLQTATATCFDAAQGKTRTLMEKDSYPRFLKSPAYRDL---*

C;cover size:124; local alignment length=124 (original info = 2BT2E	143	183	1e-47	124	0.52	0.7	0)
>P1;2BT2E
structureX:2BT2E: 13: : 136: : : : : 
-----EDVLGWRESFDLLLSSKNGVAAFHAFLKTEFSEENLEFWLACEEFKKIRSATKLASRAHQIFEEFICSEAPKEVNIDHETRELTRMNLQTATATCFDAAQGKTRTLMEKDSYPRFLKSPAYRDL---*

C;cover size:124; local alignment length=124 (original info = 2BT2C	142	183	2e-47	124	0.52	0.7	0)
>P1;2BT2C
structureX:2BT2C: 13: : 136: : : : : 
-----EDVLGWRESFDLLLSSKNGVAAFHAFLKTEFSEENLEFWLACEEFKKIRSATKLASRAHQIFEEFICSEAPKEVNIDHETRELTRMNLQTATATCFDAAQGKTRTLMEKDSYPRFLKSPAYRDL---*

C;cover size:130; local alignment length=130 (original info = 2A72A	133	180	1e-46	130	0.34	0.62	0)
>P1;2A72A
structureX:2A72A: 5: : 133: : : : : 
--PSQQRVKRWGFGMDEALKDPVGREQFLKFLESEFSSENLRFWLAVEDLKK-RPIKEVPSRVQEIWQEFLAPGAPSAINLDSKSYDKTTHNVKEPGRYTFEDAQEHIYKLMKSDSYPRFIRSSAYQELLQA*

C;cover size:129; local alignment length=129 (original info = 2A72B	132	178	4e-46	129	0.34	0.62	0)
>P1;2A72B
structureX:2A72B: 5: : 132: : : : : 
--PSQQRVKRWGFGMDEALKDPVGREQFLKFLESEFSSENLRFWLAVEDLKK-RPIKEVPSRVQEIWQEFLAPGAPSAINLDSKSYDKTTHNVKEPGRYTFEDAQEHIYKLMKSDSYPRFIRSSAYQELLQ-*

C;cover size:129; local alignment length=129 (original info = 2BV1B	130	177	9e-46	129	0.5	0.7	0)
>P1;2BV1B1
structureX:2BV1B: 3: : 130: : : : : 
--LSAAEVMQWSQSLEKLLANQTGQNVFGSFLKSEFSEENIEFWLACEDYKKTES-DLLPCKAEEIYKAFVHSDAAKQINIDFRTRESTAKKIKAPTPTCFDEAQKVIYTLMEKDSYPRFLKSDIYLNLLN-*

C;cover size:129; local alignment length=129 (original info = 2BV1A	134	176	1e-45	129	0.5	0.7	0)
>P1;2BV1A1
structureX:2BV1A: 4: : 131: : : : : 
--LSAAEVMQWSQSLEKLLANQTGQNVFGSFLKSEFSEENIEFWLACEDYKKTES-DLLPCKAEEIYKAFVHSDAAKQINIDFRTRESTAKKIKAPTPTCFDEAQKVIYTLMEKDSYPRFLKSDIYLNLLN-*

C;cover size:129; local alignment length=129 (original info = 2GTPC	132	177	1e-45	129	0.5	0.7	0)
>P1;2GTPC1
structureX:2GTPC: 2: : 129: : : : : 
--LSAAEVMQWSQSLEKLLANQTGQNVFGSFLKSEFSEENIEFWLACEDYKKTES-DLLPCKAEEIYKAFVHSDAAKQINIDFRTRESTAKKIKAPTPTCFDEAQKVIYTLMEKDSYPRFLKSDIYLNLLN-*

C;cover size:128; local alignment length=128 (original info = 1FQIA	133	172	4e-44	128	0.34	0.57	0.03)
>P1;1FQIA
structureX:1FQIA: 7: : 130: : : : : 
----TKRVERWAFNFSELIRDPKGRQSFQHFLRKEFSGENLGFWEACEDLKYG-DQSKVKEKAEEIYKLFLAPGARRWINIDGKT-DITVKGLKHPHRYVLDAAQTHIY--LKKDSYARYLKSPIYKELAKA*

C;cover size:116; local alignment length=116 (original info = 1AGRH	116	168	5e-43	116	0.52	0.71	0)
>P1;1AGRH
structureX:1AGRH: 1: : 116: : : : : 
-----------AESLENLINHECGLAAFKAFLKSEYSEENIDFWISCEEYKKIKSPSKLSPKAKKIYNEFISVQATKEVNLDSCTREETSRNMLEPTITCFDEAQKKIFNLMEKDSYRRFLKSRFYL-----*

C;query_length:132 num_of_temps:1 cover_ratio:0.97 cover:128 not_cover:4
>P1;T0302
 : : : : : : : : : 
SMVSPEEAVKWGESFDKLLSHRDGLEAFTRFLKTEFSEENIEFWIACEDFKKSKGPQQIHLKAKAIYEKFIQTDAPKEVNLDFHTKEVITNSITQPTLHSFDAAQSRVYQLMEQDSYTRFLKSDIYLDLMEG*
