# Supplementary material for: A multi-template combination algorithm for protein comparative modeling
Source: BMC Struct Biol. 2008 Mar 17;8:18. doi: 10.1186/1472-6807-8-18 (PMC2311309; doi:10.1186/1472-6807-8-18)
Supplement: Additional file 2 — The compressed file of supplemental materials. The file can be decompressed by winzip on Windows or by tar xzf on Linux. The file includes query-template alignments of both the single-template approach and the multi-template approach that were used to generate the structure models for the CASP7 comparative modeling targets. [file 1472-6807-8-18-S2.gz › supplement/T0316_single.pir]

C;cover size:246; local alignment length=246 (original info = 1K92A	444	271	2e-73	276	0.14	0.29	0.14)
>P1;1K92A
structureX:1K92A: 11: : 277: : : : : 
------QRIGIAFSGGLDTSAALLWMRQKG-AVPYAYTANLGQPD-------EEDYDAIPRRAMEYGAENARLIDCRKQLVAEGIAAIQC-GAFHNTTGGLTYFNTTPLGRAVTGTMLVAAMKEDGVNIWGDGSTYKGNDIERFYR--------YGLLTNAELQIYKPWLDTDFIDELGG-RHEMSEFMIACGF----------DYKMSVEKAYSTDSNMLGATHEAKDL-EYLNS-----------SVKIVNPIMGVKFWDESVKIPAEEVTVRF--EQGHPVAL----NGKTFS-DDVEMMLEANRIGGRHGLGMSDQ-------------------------------------------------------------------------------------------------------------------------*

C;query_length:373 num_of_temps:1 cover_ratio:0.66 cover:246 not_cover:127
>P1;T0316
 : : : : : : : : : 
MSDNSKTRVVVGMSGGVDSSVTALLLKEQGYDVIGIFMKNWDDTDENGVCTATEDYKDVVAVADQIGI-PYYSVNFEKEYW-DRVFEYFL-AEYRAGRTPNPDVMCNKEIKFKAFLDYAITLGADYVAT-GHYARVARDEDGTVHM--------LRGVD--------NG-----KDQTYF-LSQLSQEQLQKTM----------FPLGHLEKP------------EVRRLAEEAGL-----------STAKKKDSTGICFIGEKNFKNFLSNYLPA--QPGRMMTV----DGRDMG-EHAGLMYYT--IGQRGGLGIGGQHGGDNAPWFVVGKDLSKNILYVGQGFYHDSLMSTSLEASQVHFTREMPEEFTLECTAKFRYRQPDSKVTVHVKGEKTEVIFAEPQRAITPGQAVVFYDGEECLGGGLIDNAYRDGQVCQYI*
