# Supplementary material for: A multi-template combination algorithm for protein comparative modeling
Source: BMC Struct Biol. 2008 Mar 17;8:18. doi: 10.1186/1472-6807-8-18 (PMC2311309; doi:10.1186/1472-6807-8-18)
Supplement: Additional file 2 — The compressed file of supplemental materials. The file can be decompressed by winzip on Windows or by tar xzf on Linux. The file includes query-template alignments of both the single-template approach and the multi-template approach that were used to generate the structure models for the CASP7 comparative modeling targets. [file 1472-6807-8-18-S2.gz › supplement/T0329_single.pir]

C;cover size:233; local alignment length=233 (original info = 1JUDA	220	194	2e-50	234	0.16	0.33	0.07)
>P1;1JUDA
structureX:1JUDA: 2: : 219: : : : : 
--IKGIAFDLYGTL--F---D---VHSVVGRC-DEAFPG-------RG-REIS-------AL-------WRQK-QL-EYTW---------LRS---------LMNRYVNFQQAT-E---D-ALRFTCRHLGLDLDA-R-TRSTLCDA---YLR-------------LA--PFSEVPDSLRELKRRGLKL-----A-----ILSN-------G-------S-------PQS--I-DAV-V-SHAG---LRDG-FDHLL-------SV----DPVQVYKPDNRVYELAEQALGLDR-SAILFVSSN-A-W-DATGARYFGFPTCWINR----------------------TGNVF----EEMG-------------------Q----------------------T--PDWEVTSLRAVVEL----*

C;query_length:239 num_of_temps:1 cover_ratio:0.97 cover:233 not_cover:6
>P1;T0329
 : : : : : : : : : 
MKYKAAIFDMDGTI--L---D---TSADLTSALNYAFEQ-------TGHRHDF-------TV-------EDIK-NF-FGSG---------VVV---------AVTRALAYEAGS-S---R-ESLVAFGTKDEQIPE-A-VTQTEVNR---VLEVFKPYYADHCQIKTG--PFPGILDLMKNLRQKGVKL-----A-----VVSN-------K-------P-------NEA--V-QVL-V-E-EL---FPGS-FDFAL-------GE----KSGIRRKPAPDMTSECVKVLGVPR-DKCVYIGDS-E-I-DIQTARNSEMDEIAVNW----------------------GFRSV----PFLQ-------------------K-------------------H--G--ATVIVDTAEKLEEAILGE*
