# Supplementary material for: A multi-template combination algorithm for protein comparative modeling
Source: BMC Struct Biol. 2008 Mar 17;8:18. doi: 10.1186/1472-6807-8-18 (PMC2311309; doi:10.1186/1472-6807-8-18)
Supplement: Additional file 2 — The compressed file of supplemental materials. The file can be decompressed by winzip on Windows or by tar xzf on Linux. The file includes query-template alignments of both the single-template approach and the multi-template approach that were used to generate the structure models for the CASP7 comparative modeling targets. [file 1472-6807-8-18-S2.gz › supplement/T0286_single.pir]

C;cover size:192; local alignment length=192 (original info = 1U8UA	178	235	1e-62	196	0.15	0.3	0.12)
>P1;1U8UA
structureX:1U8UA: 4: : 178: : : : : 
-------LLILGDSLSAGYRMSASAAWPALL-NDKWQS---KTSVV--------------NASISGDTSQQGLARL-PALLKQHQPRWVLVELGGNDGLRGFQPQQTEQTLRQILQDVKAANAEPLLMQIRLP--A---NYGRRYNEAFSAIYPKLAK--EFDVPLLP---FFMEEV--Y---LKPQW--------MQDDGIHPNRDAQPFIADWMAKQLQPLV------*

C;query_length:205 num_of_temps:1 cover_ratio:0.94 cover:192 not_cover:13
>P1;T0286
 : : : : : : : : : 
MASKTIKIMPVGDSCTEGMGGGEMGSYRTEL-YRLLTQAGLSIDFVGSQRSGPSSLPDKDHEGHSGWTIPQIASNI-NNWLNTHNPDVVFLWIGGNDLLLNGNLNATG--LSNLIDQIFTVKPNVTLFVADYY--P---WPEAI--KQYNAVIPGIVQ--QKANAGKK---VYFVKL--S---EIQFDR--NT--DISWDGLHLSEIGYKKIANIWYKYTIDILRALAGE*
