# Supplementary material for: A multi-template combination algorithm for protein comparative modeling
Source: BMC Struct Biol. 2008 Mar 17;8:18. doi: 10.1186/1472-6807-8-18 (PMC2311309; doi:10.1186/1472-6807-8-18)
Supplement: Additional file 2 — The compressed file of supplemental materials. The file can be decompressed by winzip on Windows or by tar xzf on Linux. The file includes query-template alignments of both the single-template approach and the multi-template approach that were used to generate the structure models for the CASP7 comparative modeling targets. [file 1472-6807-8-18-S2.gz › supplement/T0386_single.pir]

C;cover size:231; local alignment length=231 (original info = 2G03A	172	208	2e-54	232	0.19	0.36	0.27)
>P1;2G03A
structureX:2G03A: 4: : 172: : : : : 
----------------------------------DEQSLHNARRLFESGDIDRIEVGT------TAGLQQIHRYLFGGLYDFAGQIREDNISKGGFRFANA----------------YLKEALVKIEQ--------PERTFEEIIAKYVE-----NIAHPFLEGNGRSTRIW-LDLVLKKNLKKVVNWQNVSKTLYLQA--------ERSPVNDL-------ELRFLLKD------NLTDDVDNREII-------FKGIEQSYYYEG----------------------------------*

C;query_length:299 num_of_temps:1 cover_ratio:0.77 cover:231 not_cover:68
>P1;T0386
 : : : : : : : : : 
MPKAKAKTKNTEIISPHHYVYPNTTTLKNKYGIKNLNAFLEKCSHDTAKAMINLREESLPEYFDTAYLCHIHQQLFKNTFEWAGYLRHIPFTFADGTTAAMPEMKRTGWKNAFAIGDEIQEGLQRLDQTLAEKNNLQGLTREEFNSEAIELFNSLNQLHPFREGNGRTQRLF-FEN-LAKAAGHQLNFSLITKERMMVASVAVAENGDLEPMQHLFEDISNPEKIRLLKEFMHTMKNTGRNVNDRPVMVAKEGETYTGTYRGAGLEGFALNVKGAYIIGNIDHLPPEQLKILKPGDKITFT*
