# Supplementary material for: A multi-template combination algorithm for protein comparative modeling
Source: BMC Struct Biol. 2008 Mar 17;8:18. doi: 10.1186/1472-6807-8-18 (PMC2311309; doi:10.1186/1472-6807-8-18)
Supplement: Additional file 2 — The compressed file of supplemental materials. The file can be decompressed by winzip on Windows or by tar xzf on Linux. The file includes query-template alignments of both the single-template approach and the multi-template approach that were used to generate the structure models for the CASP7 comparative modeling targets. [file 1472-6807-8-18-S2.gz › supplement/T0364_cm.pir]

C;cover size:131; local alignment length=131 (original info = 1S5UE	136	160	2e-40	131	0.13	0.32	0)
>P1;1S5UE
structureX:1S5UE: 7: : 136: : : : : 
---LFRWPVRVYYEDTDAGGVVYHASYVAFYERARTEML-RHHHFSQQA---L-MAERVAFVVRKMTVEYYAPARLDDMLEIQTEITSMRGTSLVFTQRI-VNA-EN---TLLNEAEVLVVCVDP--LKMKPRALPKSIVAEFKQ----------------------*

C;cover size:130; local alignment length=130 (original info = 1S5UC	130	157	1e-39	130	0.13	0.32	0)
>P1;1S5UC
structureX:1S5UC: 2: : 130: : : : : 
---LFRWPVRVYYEDTDAGGVVYHASYVAFYERARTEML-RHHHFSQQA---L-MAERVAFVVRKMTVEYYAPARLDDMLEIQTEITSMRGTSLVFTQRI-VNA-EN---TLLNEAEVLVVCVDP--LKMKPRALPKSIVAEFK-----------------------*

C;cover size:129; local alignment length=129 (original info = 1S5UG	130	156	3e-39	129	0.13	0.32	0)
>P1;1S5UG
structureX:1S5UG: 3: : 130: : : : : 
---LFRWPVRVYYEDTDAGGVVYHASYVAFYERARTEML-RHHHFSQQA---L-MAERVAFVVRKMTVEYYAPARLDDMLEIQTEITSMRGTSLVFTQRI-VNA-EN---TLLNEAEVLVVCVDP--LKMKPRALPKSIVAEF------------------------*

C;cover size:129; local alignment length=129 (original info = 1S5UA	129	156	3e-39	129	0.13	0.32	0)
>P1;1S5UA
structureX:1S5UA: 2: : 129: : : : : 
---LFRWPVRVYYEDTDAGGVVYHASYVAFYERARTEML-RHHHFSQQA---L-MAERVAFVVRKMTVEYYAPARLDDMLEIQTEITSMRGTSLVFTQRI-VNA-EN---TLLNEAEVLVVCVDP--LKMKPRALPKSIVAEF------------------------*

C;cover size:128; local alignment length=128 (original info = 1NJKA	130	156	4e-39	129	0.13	0.34	0.03)
>P1;1NJKA
structureX:1NJKA: 4: : 129: : : : : 
-------QIKVRGYHLDVYQHVNNARYLEFLEEARWDGL-EN---SDSF---QWTAHNIAFVVVNININYRRPAVLSDLLTITSQLQQLNGKSGILSQVITLEP-EG---QVVADALITFVCIDL--KTQKALALEGELREKLEQV---------------------*

C;cover size:129; local alignment length=129 (original info = 1S5UB	128	156	4e-39	129	0.13	0.32	0)
>P1;1S5UB
structureX:1S5UB: 1: : 128: : : : : 
---LFRWPVRVYYEDTDAGGVVYHASYVAFYERARTEML-RHHHFSQQA---L-MAERVAFVVRKMTVEYYAPARLDDMLEIQTEITSMRGTSLVFTQRI-VNA-EN---TLLNEAEVLVVCVDP--LKMKPRALPKSIVAEF------------------------*

C;cover size:131; local alignment length=131 (original info = 1NJKA	130	155	8e-39	131	0.13	0.33	0.01)
>P1;1NJKA1
structureX:1NJKA: 1: : 129: : : : : 
----HQTQIKVRGYHLDVYQHVNNARYLEFLEEARWDGL-ENSDSFQW------TAHNIAFVVVNININYRRPAVLSDLLTITSQLQQLNGKSGILSQVITLEP-EG---QVVADALITFVCIDL--KTQKALALEGELREKLEQV---------------------*

C;cover size:132; local alignment length=132 (original info = 2AV9A	141	151	7e-38	133	0.15	0.3	0.03)
>P1;2AV9A
structureX:2AV9A: 9: : 137: : : : : 
---LHFQPISTRWHDNDIYGHVNNVTYYAFFDTAVNTYLIERGGLD------I-QGGEVIGLVVSSSCDYFAPVAFPQRIE-GLRVARLGNSSVQYELALFLEG-QR---EACAAGRFVHVFVER--RSSRPVAIPQELRDALAAL---------------------*

C;cover size:132; local alignment length=132 (original info = 2AV9D	141	151	8e-38	133	0.15	0.3	0.03)
>P1;2AV9D
structureX:2AV9D: 11: : 139: : : : : 
---LHFQPISTRWHDNDIYGHVNNVTYYAFFDTAVNTYLIERGGLD------I-QGGEVIGLVVSSSCDYFAPVAFPQRIE-GLRVARLGNSSVQYELALFLEG-QR---EACAAGRFVHVFVER--RSSRPVAIPQELRDALAAL---------------------*

C;cover size:132; local alignment length=132 (original info = 2AV9E	136	151	8e-38	133	0.15	0.3	0.03)
>P1;2AV9E
structureX:2AV9E: 7: : 135: : : : : 
---LHFQPISTRWHDNDIYGHVNNVTYYAFFDTAVNTYLIERGGLD------I-QGGEVIGLVVSSSCDYFAPVAFPQRIE-GLRVARLGNSSVQYELALFLEG-QR---EACAAGRFVHVFVER--RSSRPVAIPQELRDALAAL---------------------*

C;cover size:132; local alignment length=132 (original info = 2AV9G	135	151	8e-38	133	0.15	0.3	0.03)
>P1;2AV9G
structureX:2AV9G: 6: : 134: : : : : 
---LHFQPISTRWHDNDIYGHVNNVTYYAFFDTAVNTYLIERGGLD------I-QGGEVIGLVVSSSCDYFAPVAFPQRIE-GLRVARLGNSSVQYELALFLEG-QR---EACAAGRFVHVFVER--RSSRPVAIPQELRDALAAL---------------------*

C;cover size:132; local alignment length=132 (original info = 2AV9B	138	151	9e-38	133	0.15	0.3	0.03)
>P1;2AV9B
structureX:2AV9B: 8: : 136: : : : : 
---LHFQPISTRWHDNDIYGHVNNVTYYAFFDTAVNTYLIERGGLD------I-QGGEVIGLVVSSSCDYFAPVAFPQRIE-GLRVARLGNSSVQYELALFLEG-QR---EACAAGRFVHVFVER--RSSRPVAIPQELRDALAAL---------------------*

C;cover size:121; local alignment length=121 (original info = 1LO7A	140	151	9e-38	127	0.12	0.33	0.04)
>P1;1LO7A
structureX:1LO7A: 4: : 130: : : : : 
----ITMQQRIEFGDCDPAGIVWYPNYHRWLDAASRNYF-IKCGLPPWRQTVV-ERGIVGTPIVSCNASFVCTASYDDVLTIETCIKEWRRKSFVQRHSVSRTT-PGGDVQLVMRADEIRVFAMN--DGERLRAIE-------------------------------*

C;cover size:132; local alignment length=132 (original info = 2AV9H	138	151	1e-37	133	0.15	0.3	0.03)
>P1;2AV9H
structureX:2AV9H: 9: : 137: : : : : 
---LHFQPISTRWHDNDIYGHVNNVTYYAFFDTAVNTYLIERGGLD------I-QGGEVIGLVVSSSCDYFAPVAFPQRIE-GLRVARLGNSSVQYELALFLEG-QR---EACAAGRFVHVFVER--RSSRPVAIPQELRDALAAL---------------------*

C;cover size:132; local alignment length=132 (original info = 2AV9J	137	151	1e-37	133	0.15	0.3	0.03)
>P1;2AV9J
structureX:2AV9J: 8: : 136: : : : : 
---LHFQPISTRWHDNDIYGHVNNVTYYAFFDTAVNTYLIERGGLD------I-QGGEVIGLVVSSSCDYFAPVAFPQRIE-GLRVARLGNSSVQYELALFLEG-QR---EACAAGRFVHVFVER--RSSRPVAIPQELRDALAAL---------------------*

C;cover size:121; local alignment length=121 (original info = 1BVQA	139	151	1e-37	127	0.12	0.33	0.04)
>P1;1BVQA
structureX:1BVQA: 4: : 130: : : : : 
----ITMQQRIEFGDCDPAGIVWYPNYHRWLDAASRNYF-IKCGLPPWRQTVV-ERGIVGTPIVSCNASFVCTASYDDVLTIETCIKEWRRKSFVQRHSVSRTT-PGGDVQLVMRADEIRVFAMN--DGERLRAIE-------------------------------*

C;cover size:129; local alignment length=129 (original info = 1Z54A	132	150	2e-37	129	0.18	0.34	0.03)
>P1;1Z54A
structureX:1Z54A: 6: : 130: : : : : 
-------RIKVRYAETDQMGVVHHSVYAVYLEAARVDFL-ERAGLPYHR---V-EARGVFFPVVELGLTFRAPARFGEVVEVRTRLAELSSRALLFRYR--VER-EG---VLLA--EGFTRHLCQ--VGERAARIPEDIYRALSVLH--------------------*

C;cover size:129; local alignment length=129 (original info = 1Z54D	130	150	3e-37	129	0.18	0.34	0.03)
>P1;1Z54D
structureX:1Z54D: 6: : 130: : : : : 
-------RIKVRYAETDQMGVVHHSVYAVYLEAARVDFL-ERAGLPYHR---V-EARGVFFPVVELGLTFRAPARFGEVVEVRTRLAELSSRALLFRYR--VER-EG---VLLA--EGFTRHLCQ--VGERAARIPEDIYRALSVLH--------------------*

C;cover size:129; local alignment length=129 (original info = 1Z54C	129	149	4e-37	129	0.18	0.34	0.03)
>P1;1Z54C
structureX:1Z54C: 5: : 129: : : : : 
-------RIKVRYAETDQMGVVHHSVYAVYLEAARVDFL-ERAGLPYHR---V-EARGVFFPVVELGLTFRAPARFGEVVEVRTRLAELSSRALLFRYR--VER-EG---VLLA--EGFTRHLCQ--VGERAARIPEDIYRALSVLH--------------------*

C;cover size:121; local alignment length=121 (original info = 1LO9A	140	148	6e-37	127	0.11	0.33	0.04)
>P1;1LO9A
structureX:1LO9A: 4: : 130: : : : : 
----ITMQQRIEFGDCNPAGIVWYPNYHRWLDAASRNYF-IKCGLPPWRQTVV-ERGIVGTPIVSCNASFVCTASYDDVLTIETCIKEWRRKSFVQRHSVSRTT-PGGDVQLVMRADEIRVFAMN--DGERLRAIE-------------------------------*

C;cover size:130; local alignment length=130 (original info = 2ALIA	129	145	8e-36	132	0.2	0.31	0.05)
>P1;2ALIA
structureX:2ALIA: 3: : 129: : : : : 
---LHTAHIPVRWGD-DSYGHVNNTLYFQYLEEARVAWF-ETLGID------L-EGAAEGPVVLQSLHTYLKPVVHPATVVVELYAGRLGTSSLVLEHRLH-TL-ED---PQGTYGEGHCKLVWVRHAENRSTPVPDSIRAAIA-----------------------*

C;cover size:129; local alignment length=129 (original info = 1Z54B	131	143	2e-35	129	0.17	0.33	0.03)
>P1;1Z54B
structureX:1Z54B: 6: : 129: : : : : 
-------RIKVRYAETDQMGVVHHSVYAVYLEAARVDFL-ERAGLPYHR---V-EARGVFFPVVELGLTFRAPARFGEVVEVRTRLAELSSRALLFRYR--VER-EG---VLLA--EGFTRHLCQ--V-ERAARIPEDIYRALSVLH--------------------*

C;cover size:118; local alignment length=118 (original info = 2FUJA	118	144	2e-35	119	0.13	0.36	0.03)
>P1;2FUJA
structureX:2FUJA: 3: : 118: : : : : 
---LARVPISVRWRDMDSMGHVNNAKYISYLEEARVRWM---LGVEGVA---M-TDR-IAPVVAATNVNYKRPLVWPNDILVELFVERLGSSSVTIGHRILDQKDEG---VLYSDGNVVVVWIDT--QTGKS-----------------------------------*

C;query_length:156 num_of_temps:1 cover_ratio:0.84 cover:131 not_cover:25
>P1;T0364
 : : : : : : : : : 
MPALITYRTTVQEDWVDYNGHLRDAFYLLIFSYATDALM-DRIGLDADS---R-GQSGNSLFTLEAHINYLHEVKLGTEVWVQTQILGFDRKRLHVYHSLHRAG-FD---EVLAASEQMLLHVDL--AGPQSAPFGHTTVCRLNHLVEQQEGAQAPQYMGRTIKLPA*
