# Supplementary material for: A multi-template combination algorithm for protein comparative modeling
Source: BMC Struct Biol. 2008 Mar 17;8:18. doi: 10.1186/1472-6807-8-18 (PMC2311309; doi:10.1186/1472-6807-8-18)
Supplement: Additional file 2 — The compressed file of supplemental materials. The file can be decompressed by winzip on Windows or by tar xzf on Linux. The file includes query-template alignments of both the single-template approach and the multi-template approach that were used to generate the structure models for the CASP7 comparative modeling targets. [file 1472-6807-8-18-S2.gz › supplement/T0294_single.pir]

C;cover size:308; local alignment length=308 (original info = 2G76B	301	386	e-108	308	0.28	0.5	0.03)
>P1;2G76B
structureX:2G76B: 2: : 299: : : : : 
-------KVLISDSLD-PCCRKILQDGG-----LQVVEKQNLSKEELIAELQDCEGLI--VRSATKVTADVINA-A-E-KLQVVGRAGTGVDNVDLEAATRKGILVMNTPNGNSLSAAELTCGMIMCLARQIPQATASMKDGKW----ERKK---FMGTELNGKTLGILGLGRIGREVATRMQSFGMKTIGYDP-IISPEVSASFGVQQ-LP-LEEIWPLCDFITVHTPLLPSTTGLLNDNTFAQCKKGVRVVNCARGGIVDEGALLRALQSGQCAGAALDVFTEE-------------P-----PRDR-ALVDHENVISCPHLGASTKEAQSRCGEEIAVQFVD----------------*

C;query_length:328 num_of_temps:1 cover_ratio:0.94 cover:308 not_cover:20
>P1;T0294
 : : : : : : : : : 
SRPVRLMKVFVTRRIP-AEGRVALARAAD-CEVEQWDSDEPIPAKELERGVAGAHGLL--CLLSDHVDKRILDA-AGA-NLKVISTMSVGIDHLALDEIKKRGIRVGYTPDVLTDTTAELAVSLLLTTCRRLPEAIEEVKNGGW----TSWKPLWLCGYGLTQSTVGIIGLGRIGQAIARRLKPFGVQRFLYTGRQPRPEEAAEFQAEF-VS-TPELAAQSDFIVVACSLTPATEGLCNKDFFQKMKETAVFINISRGDVVNQDDLYQALASGKIAAAGLDVTSPE-------------P----LPTNH-PLLTLKNCVILPHIGSATHRTRNTMSLLAANNLLAGLRGEPM---PSELKL*
