# Supplementary material for: A multi-template combination algorithm for protein comparative modeling
Source: BMC Struct Biol. 2008 Mar 17;8:18. doi: 10.1186/1472-6807-8-18 (PMC2311309; doi:10.1186/1472-6807-8-18)
Supplement: Additional file 2 — The compressed file of supplemental materials. The file can be decompressed by winzip on Windows or by tar xzf on Linux. The file includes query-template alignments of both the single-template approach and the multi-template approach that were used to generate the structure models for the CASP7 comparative modeling targets. [file 1472-6807-8-18-S2.gz › supplement/T0376_single.pir]

C;cover size:296; local alignment length=296 (original info = 1HL2A	295	365	e-102	299	0.19	0.34	0.04)
>P1;1HL2A
structureX:1HL2A: 3: : 290: : : : : 
-----LRGVMAALLTPFDQQQALDKASLRRLVQFNIQQ-GIDGLYVGGSTGEAFVQSLSEREQV---LEIVAEEA---KGKIKLIAHVGCVSTAESQQLAASAKRYGFDAVSAVTPFYYPFSFEEH-CDHYRAIIDSADGLPMVVYNIPARSGVKLTLDQINT-LVTLPGVGALKQTSGDL----YQMEQIRREHPDLVLYNGYDEIFASGLLA-GADGGIGSTYNIMGWRYQGIVKALKEGD-------IQTAQKLQTECNKVIDLLIKTGVFRGLKTVLHYMDVVSVPLCRKPFGPVDEKYLPELKALAQQL--------------------*

C;query_length:321 num_of_temps:1 cover_ratio:0.92 cover:296 not_cover:25
>P1;T0376
 : : : : : : : : : 
MTASIFSGVIPALMTPCRQDRTPDFDALVRKGKELIAD-GMSAVVYCGSMGDWPLLTDEQRMEG---VERL---V---KAGIPVIVGTGAVNTASAVAHAVHAQKVGAKGLMVIPRVLSRGSVIAAQKAHFKAILSAAPEIPAVIYNSPYYGFATRADLFFAL-RAEHKNLVGFKEFGGPAD-MRYAAENITSRDDEVTLMIGVDTAVVHGFVNCGATGAITGIGNVLPKEVIHLCKLSQAAAKGDAD-ARARALELEQALAVLSSFDEGPDLVLYFKYMMVLKGDKEYTLHFNETDALTDSQRGYVEAQFKLFNSWYADWSKLPGAVQTCKAA*
