# Supplementary material for: A multi-template combination algorithm for protein comparative modeling
Source: BMC Struct Biol. 2008 Mar 17;8:18. doi: 10.1186/1472-6807-8-18 (PMC2311309; doi:10.1186/1472-6807-8-18)
Supplement: Additional file 2 — The compressed file of supplemental materials. The file can be decompressed by winzip on Windows or by tar xzf on Linux. The file includes query-template alignments of both the single-template approach and the multi-template approach that were used to generate the structure models for the CASP7 comparative modeling targets. [file 1472-6807-8-18-S2.gz › supplement/Readme]

This directory includes the supplemental materials for the manuscript:
J. Cheng. A Multi-Template Combination Algorithm for Protein Comparative Modeling. Submitted.

In the directory, each CASP7 comparative modeling target 
has two files: one alignment file using multiple homologous templates (e.g. T0284_cm.pir) and one alignment file
using the single most signficant template identified by PSI-BLAST (e.g.
T0284_single.pir).

The alignment files are in the PIR format.
Templates in an alignment are identified as PDB code + Chain ID. 
The aligment length, e-value, and other information are also reported for each template.
The last sequence in an alignment file is a CASP7 target.

In our experiment, protein structure models constructed from multiple templates
are better than single templates.


Author: 

Jianlin Cheng
Assistant Professor
Department of Computer Science
University of Missouri
Columbia, MO 65213

Please sent your comments / questions to 
Email: chengji@missouri.edu


Last Update: Jan. 3, 2008
