# Supplementary material for: A multi-template combination algorithm for protein comparative modeling
Source: BMC Struct Biol. 2008 Mar 17;8:18. doi: 10.1186/1472-6807-8-18 (PMC2311309; doi:10.1186/1472-6807-8-18)
Supplement: Additional file 2 — The compressed file of supplemental materials. The file can be decompressed by winzip on Windows or by tar xzf on Linux. The file includes query-template alignments of both the single-template approach and the multi-template approach that were used to generate the structure models for the CASP7 comparative modeling targets. [file 1472-6807-8-18-S2.gz › supplement/T0292_cm.pir]

C;cover size:268; local alignment length=268 (original info = 1ZMWB	302	319	5e-88	269	0.29	0.49	0.1)
>P1;1ZMWB
structureX:1ZMWB: 3: : 245: : : : : 
--IGNYRLLKTIGKGNFAKVKLARHILTGKEVAVKIIDKTQLNSSSLQKLFREVRIMKVLNHPNIVKLFEVI--ETEKTLYLVMEYASGGEVFDYLVAHGRMK----EKEARAKFRQIVSAVQYCHQKF-----IVHRDLKAENLLLDADMN---IKIA--------------LDAFCGAPPYAAPELFQG-KKY-DGPEVDVWSLGVILYTLVSGSLPFDGQNLKELRERVLR--GKY----R-----------------I----------P--FY-------------MS----------------------------T---DCENLLKKFLILNPSKRGTLEQIMKDRWMN-------*

C;cover size:274; local alignment length=274 (original info = 2FH9A	255	319	6e-88	275	0.29	0.48	0.12)
>P1;2FH9A
structureX:2FH9A: 7: : 249: : : : : 
--IGNYQIVKTLGEGSFGKVKLAYHTTTGQKVALKIINK-------KGRIEREISYLRLLRHPHIIKLYDVIE------IIMVIEYA-GNELFDYIVQRDK----MSEQEARRFFQQIISAVEYCHR-----HKIVHRDLKPENLLLDEHLN---VKIADFGL--------NFLKTSCGSPNYAAPEVISG-KLYAG-PEVDVWSCGVILYVMLCRRLPFDDESIPVLFKNISN--GVY----T-----------------L----------P--KF-------------LS----------------------------P---GAAGLIKRMLIVNPLNRISIHEIMQDDWFKVDLPEY-*

C;cover size:268; local alignment length=268 (original info = 1ZMWA	302	319	8e-88	269	0.29	0.49	0.1)
>P1;1ZMWA
structureX:1ZMWA: 2: : 244: : : : : 
--IGNYRLLKTIGKGNFAKVKLARHILTGKEVAVKIIDKTQLNSSSLQKLFREVRIMKVLNHPNIVKLFEVI--ETEKTLYLVMEYASGGEVFDYLVAHGRMK----EKEARAKFRQIVSAVQYCHQKF-----IVHRDLKAENLLLDADMN---IKIA--------------LDAFCGAPPYAAPELFQG-KKY-DGPEVDVWSLGVILYTLVSGSLPFDGQNLKELRERVLR--GKY----R-----------------I----------P--FY-------------MS----------------------------T---DCENLLKKFLILNPSKRGTLEQIMKDRWMN-------*

C;cover size:268; local alignment length=268 (original info = 1ZMUB	296	304	2e-83	269	0.28	0.49	0.12)
>P1;1ZMUB
structureX:1ZMUB: 3: : 238: : : : : 
--IGNYRLLKTIGKGA--KVKLARHILTGKEVAVKIIDKTQLNSSSLQKLFREVRIMKVLNHPNIVKLFEVI--ETEKTLYLVMEYASGGEVFDYLVAHGRMK----EKEARAKFRQIVSAVQYCHQKF-----IVHRDLKAENLLLDADMN---IKIA-------------------GSPPYAAPELFQG-KKY-DGPEVDVWSLGVILYTLVSGSLPFDGQNLKELRERVLR--GKY----R-----------------I----------P--FY-------------MS----------------------------T---DCENLLKKFLILNPSKRGTLEQIMKDRWMN-------*

C;cover size:267; local alignment length=267 (original info = 1ZMUA	293	304	2e-83	268	0.28	0.49	0.12)
>P1;1ZMUA
structureX:1ZMUA: 1: : 235: : : : : 
---GNYRLLKTIGKGA--KVKLARHILTGKEVAVKIIDKTQLNSSSLQKLFREVRIMKVLNHPNIVKLFEVI--ETEKTLYLVMEYASGGEVFDYLVAHGRMK----EKEARAKFRQIVSAVQYCHQKF-----IVHRDLKAENLLLDADMN---IKIA-------------------GSPPYAAPELFQG-KKY-DGPEVDVWSLGVILYTLVSGSLPFDGQNLKELRERVLR--GKY----R-----------------I----------P--FY-------------MS----------------------------T---DCENLLKKFLILNPSKRGTLEQIMKDRWMN-------*

C;cover size:273; local alignment length=273 (original info = 1H26C	267	303	5e-83	274	0.28	0.45	0.04)
>P1;1H26C
structureX:1H26C: 2: : 263: : : : : 
--MENFQKVEKIGEGTYGVVYKARNKLTGEVVALKKIRLDTETEGVPSTAIREISLLKELNHPNIVKLLDVIHTE--NKLYLVFEFL-HQDLKKFMDASALTGIPLPL--IKSYLFQLLQGLAFCHS-----HRVLHRDLKPQNLLINTEGA---IKLADFGLARAFGVPVRTYHEVV-TLWYRAPEILLGCKYY-S-TAVDIWSLGCIFAEMVTRRALFPGDSEIDQLFRIFR--TLG---TV-----------------V----------P--P--------------LD----------------------------E---DGRSLLSQMLHYDPNKRISAKAALAHPFFQDVTKP--*

C;cover size:268; local alignment length=268 (original info = 1ZMVB	296	302	8e-83	269	0.28	0.49	0.12)
>P1;1ZMVB
structureX:1ZMVB: 3: : 238: : : : : 
--IGNYRLLKTIGKGA--KVKLARHILTGKEVAVRIIDKTQLNSSSLQKLFREVRIMKVLNHPNIVKLFEVI--ETEKTLYLVMEYASGGEVFDYLVAHGRMK----EKEARAKFRQIVSAVQYCHQKF-----IVHRDLKAENLLLDADMN---IKIA-------------------GSPPYAAPELFQG-KKY-DGPEVDVWSLGVILYTLVSGSLPFDGQNLKELRERVLR--GKY----R-----------------I----------P--FY-------------MS----------------------------T---DCENLLKKFLILNPSKRGTLEQIMKDRWMN-------*

C;cover size:267; local alignment length=267 (original info = 1ZMVA	293	302	9e-83	268	0.28	0.49	0.12)
>P1;1ZMVA
structureX:1ZMVA: 1: : 235: : : : : 
---GNYRLLKTIGKGA--KVKLARHILTGKEVAVRIIDKTQLNSSSLQKLFREVRIMKVLNHPNIVKLFEVI--ETEKTLYLVMEYASGGEVFDYLVAHGRMK----EKEARAKFRQIVSAVQYCHQKF-----IVHRDLKAENLLLDADMN---IKIA-------------------GSPPYAAPELFQG-KKY-DGPEVDVWSLGVILYTLVSGSLPFDGQNLKELRERVLR--GKY----R-----------------I----------P--FY-------------MS----------------------------T---DCENLLKKFLILNPSKRGTLEQIMKDRWMN-------*

C;cover size:267; local alignment length=267 (original info = 2BDWA	309	301	2e-82	273	0.29	0.48	0.06)
>P1;2BDWA
structureX:2BDWA: 6: : 266: : : : : 
---DNYDVKEELGKGAFSVVRRCVHKTTGLEFAAKIINTKKLSARDFQKLEREARICRKLQHPNIVRLHDSIQEE--SFHYLVFDLVTGGELFEDIVA----REFYSEADASHCIQQILESIAYCHSNG-----IVHRNLKPENLLLASKAKGAAVKLADFGLAIEVN-DSEAWHGFAGTPGYLSPEVLKK-DPY-S-KPVDIWACGVILYILLVGYPPFWDEDQHRLYAQIKA--GAYDYPSP-----------------E----------W--DT-------------VT----------------------------P---EAKSLIDSMLTVNPKKRITADQALKVPWIC-------*

C;cover size:267; local alignment length=267 (original info = 2BDWB	309	301	2e-82	273	0.29	0.48	0.06)
>P1;2BDWB
structureX:2BDWB: 3: : 263: : : : : 
---DNYDVKEELGKGAFSVVRRCVHKTTGLEFAAKIINTKKLSARDFQKLEREARICRKLQHPNIVRLHDSIQEE--SFHYLVFDLVTGGELFEDIVA----REFYSEADASHCIQQILESIAYCHSNG-----IVHRNLKPENLLLASKAKGAAVKLADFGLAIEVN-DSEAWHGFAGTPGYLSPEVLKK-DPY-S-KPVDIWACGVILYILLVGYPPFWDEDQHRLYAQIKA--GAYDYPSP-----------------E----------W--DT-------------VT----------------------------P---EAKSLIDSMLTVNPKKRITADQALKVPWIC-------*

C;cover size:273; local alignment length=273 (original info = 1H25C	278	301	2e-82	287	0.27	0.42	0.08)
>P1;1H25C
structureX:1H25C: 2: : 277: : : : : 
--MENFQKVEKIGEGTYGVVYKARNKLTGEVVALKKIRLDTETEGVPSTAIREISLLKELNHPNIVKLLDVIHTE--NKLYLVFEFL-HQDLKKFMDASALTGIPLPL--IKSYLFQLLQGLAFCHS-----HRVLHRDLKPQNLLINTEGA---IKLADFGLARAFGVPVRTYHEVV-TLWYRAPEILLGCKYY-S-TAVDIWSLGCIFAEMVTRRALFPGDSEIDQLFRIFR--TLG---TP-----------------DEVVWPGVTSMP--DV-------------VP----------------------------PLDEDGRSLLSQMLHYDPNKRISAKAALAHPFFQDVTKP--*

C;cover size:273; local alignment length=273 (original info = 1OGUC	272	300	3e-82	276	0.28	0.44	0.05)
>P1;1OGUC
structureX:1OGUC: 4: : 268: : : : : 
--MENFQKVEKIGEGTYGVVYKARNKLTGEVVALKKIRLDTETEGVPSTAIREISLLKELNHPNIVKLLDVIHTE--NKLYLVFEFL-HQDLKKFMDASALTGIPLPL--IKSYLFQLLQGLAFCHS-----HRVLHRDLKPQNLLINTEGA---IKLADFGLARAFGVPVRTYHEVV-TLWYRAPEILLGCKYY-S-TAVDIWSLGCIFAEMVTRRALFPGDSEIDQLFRIFR--TLG---TF-----------------S----------KVVPP-------------LD----------------------------E---DGRSLLSQMLHYDPNKRISAKAALAHPFFQDVTKP--*

C;cover size:273; local alignment length=273 (original info = 1OIUC	265	299	7e-82	274	0.28	0.44	0.05)
>P1;1OIUC
structureX:1OIUC: 2: : 261: : : : : 
--MENFQKVEKIGEGTYGVVYKARNKLTGEVVALKKIRLDTETEGVPSTAIREISLLKELNHPNIVKLLDVIHTE--NKLYLVFEFL-HQDLKKFMDASALTGIPLPL--IKSYLFQLLQGLAFCHS-----HRVLHRDLKPQNLLINTEGA---IKLADFGLARAFGVPVRTYHEVV-TLWYRAPEILLGCKYY-S-TAVDIWSLGCIFAEMVTRRALFPGDSEIDQLFRIFR--TLG---VP-----------------P----------------------------LD----------------------------E---DGRSLLSQMLHYDPNKRISAKAALAHPFFQDVTKP--*

C;cover size:273; local alignment length=273 (original info = 1OKVA	294	299	7e-82	302	0.26	0.41	0.12)
>P1;1OKVA
structureX:1OKVA: 1: : 292: : : : : 
--MENFQKVEKIGEGTYGVVYKARNKLTGEVVALKKIRLDTETEGVPSTAIREISLLKELNHPNIVKLLDVIHTE--NKLYLVFEFL-HQDLKKFMDASALTGIPLPL--IKSYLFQLLQGLAFCHS-----HRVLHRDLKPQNLLINTEGA---IKLADFGLARAFGVPVRTYTHEVVTLWYRAPEILLGCKYY-S-TAVDIWSLGCIFAEMVTRRALFPGDSEIDQLFRIFR--TLG---TPDEVVWPGVTSMPDYKPSF----------P--KWARQDFSKVVPP--LD----------------------------E---DGRSLLSQMLHYDPNKRISAKAALAHPFFQDVTKP--*

C;cover size:273; local alignment length=273 (original info = 2C5OA	295	298	1e-81	302	0.26	0.41	0.12)
>P1;2C5OA
structureX:2C5OA: 1: : 292: : : : : 
--MENFQKVEKIGEGTYGVVYKARNKLTGEVVALKKIRLDTETEGVPSTAIREISLLKELNHPNIVKLLDVIHTE--NKLYLVFEFL-HQDLKKFMDASALTGIPLPL--IKSYLFQLLQGLAFCHS-----HRVLHRDLKPQNLLINTEGA---IKLADFGLARAFGVPVRTYTHEVVTLWYRAPEILLGCKYY-S-TAVDIWSLGCIFAEMVTRRALFPGDSEIDQLFRIFR--TLG---TPDEVVWPGVTSMPDYKPSF----------P--KWARQDFSKVVPP--LD----------------------------E---DGRSLLSQMLHYDPNKRISAKAALAHPFFQDVTKP--*

C;cover size:273; local alignment length=273 (original info = 1OKWA	296	298	1e-81	302	0.26	0.41	0.12)
>P1;1OKWA
structureX:1OKWA: 1: : 292: : : : : 
--MENFQKVEKIGEGTYGVVYKARNKLTGEVVALKKIRLDTETEGVPSTAIREISLLKELNHPNIVKLLDVIHTE--NKLYLVFEFL-HQDLKKFMDASALTGIPLPL--IKSYLFQLLQGLAFCHS-----HRVLHRDLKPQNLLINTEGA---IKLADFGLARAFGVPVRTYTHEVVTLWYRAPEILLGCKYY-S-TAVDIWSLGCIFAEMVTRRALFPGDSEIDQLFRIFR--TLG---TPDEVVWPGVTSMPDYKPSF----------P--KWARQDFSKVVPP--LD----------------------------E---DGRSLLSQMLHYDPNKRISAKAALAHPFFQDVTKP--*

C;cover size:273; local alignment length=273 (original info = 2C4GA	301	298	2e-81	302	0.26	0.41	0.12)
>P1;2C4GA
structureX:2C4GA: 5: : 296: : : : : 
--MENFQKVEKIGEGTYGVVYKARNKLTGEVVALKKIRLDTETEGVPSTAIREISLLKELNHPNIVKLLDVIHTE--NKLYLVFEFL-HQDLKKFMDASALTGIPLPL--IKSYLFQLLQGLAFCHS-----HRVLHRDLKPQNLLINTEGA---IKLADFGLARAFGVPVRTYTHEVVTLWYRAPEILLGCKYY-S-TAVDIWSLGCIFAEMVTRRALFPGDSEIDQLFRIFR--TLG---TPDEVVWPGVTSMPDYKPSF----------P--KWARQDFSKVVPP--LD----------------------------E---DGRSLLSQMLHYDPNKRISAKAALAHPFFQDVTKP--*

C;cover size:273; local alignment length=273 (original info = 2BKZC	298	298	2e-81	302	0.26	0.41	0.12)
>P1;2BKZC
structureX:2BKZC: 2: : 293: : : : : 
--MENFQKVEKIGEGTYGVVYKARNKLTGEVVALKKIRLDTETEGVPSTAIREISLLKELNHPNIVKLLDVIHTE--NKLYLVFEFL-HQDLKKFMDASALTGIPLPL--IKSYLFQLLQGLAFCHS-----HRVLHRDLKPQNLLINTEGA---IKLADFGLARAFGVPVRTYTHEVVTLWYRAPEILLGCKYY-S-TAVDIWSLGCIFAEMVTRRALFPGDSEIDQLFRIFR--TLG---TPDEVVWPGVTSMPDYKPSF----------P--KWARQDFSKVVPP--LD----------------------------E---DGRSLLSQMLHYDPNKRISAKAALAHPFFQDVTKP--*

C;cover size:273; local alignment length=273 (original info = 2C4GC	300	298	2e-81	302	0.26	0.41	0.12)
>P1;2C4GC
structureX:2C4GC: 3: : 294: : : : : 
--MENFQKVEKIGEGTYGVVYKARNKLTGEVVALKKIRLDTETEGVPSTAIREISLLKELNHPNIVKLLDVIHTE--NKLYLVFEFL-HQDLKKFMDASALTGIPLPL--IKSYLFQLLQGLAFCHS-----HRVLHRDLKPQNLLINTEGA---IKLADFGLARAFGVPVRTYTHEVVTLWYRAPEILLGCKYY-S-TAVDIWSLGCIFAEMVTRRALFPGDSEIDQLFRIFR--TLG---TPDEVVWPGVTSMPDYKPSF----------P--KWARQDFSKVVPP--LD----------------------------E---DGRSLLSQMLHYDPNKRISAKAALAHPFFQDVTKP--*

C;cover size:273; local alignment length=273 (original info = 1FINA	298	297	2e-81	302	0.26	0.41	0.12)
>P1;1FINA
structureX:1FINA: 1: : 292: : : : : 
--MENFQKVEKIGEGTYGVVYKARNKLTGEVVALKKIRLDTETEGVPSTAIREISLLKELNHPNIVKLLDVIHTE--NKLYLVFEFL-HQDLKKFMDASALTGIPLPL--IKSYLFQLLQGLAFCHS-----HRVLHRDLKPQNLLINTEGA---IKLADFGLARAFGVPVRTYTHEVVTLWYRAPEILLGCKYY-S-TAVDIWSLGCIFAEMVTRRALFPGDSEIDQLFRIFR--TLG---TPDEVVWPGVTSMPDYKPSF----------P--KWARQDFSKVVPP--LD----------------------------E---DGRSLLSQMLHYDPNKRISAKAALAHPFFQDVTKP--*

C;cover size:273; local alignment length=273 (original info = 1VYWA	302	297	2e-81	302	0.26	0.41	0.12)
>P1;1VYWA
structureX:1VYWA: 5: : 296: : : : : 
--MENFQKVEKIGEGTYGVVYKARNKLTGEVVALKKIRLDTETEGVPSTAIREISLLKELNHPNIVKLLDVIHTE--NKLYLVFEFL-HQDLKKFMDASALTGIPLPL--IKSYLFQLLQGLAFCHS-----HRVLHRDLKPQNLLINTEGA---IKLADFGLARAFGVPVRTYTHEVVTLWYRAPEILLGCKYY-S-TAVDIWSLGCIFAEMVTRRALFPGDSEIDQLFRIFR--TLG---TPDEVVWPGVTSMPDYKPSF----------P--KWARQDFSKVVPP--LD----------------------------E---DGRSLLSQMLHYDPNKRISAKAALAHPFFQDVTKP--*

C;cover size:273; local alignment length=273 (original info = 1VYWC	299	297	2e-81	302	0.26	0.41	0.12)
>P1;1VYWC
structureX:1VYWC: 2: : 293: : : : : 
--MENFQKVEKIGEGTYGVVYKARNKLTGEVVALKKIRLDTETEGVPSTAIREISLLKELNHPNIVKLLDVIHTE--NKLYLVFEFL-HQDLKKFMDASALTGIPLPL--IKSYLFQLLQGLAFCHS-----HRVLHRDLKPQNLLINTEGA---IKLADFGLARAFGVPVRTYTHEVVTLWYRAPEILLGCKYY-S-TAVDIWSLGCIFAEMVTRRALFPGDSEIDQLFRIFR--TLG---TPDEVVWPGVTSMPDYKPSF----------P--KWARQDFSKVVPP--LD----------------------------E---DGRSLLSQMLHYDPNKRISAKAALAHPFFQDVTKP--*

C;cover size:273; local alignment length=273 (original info = 1H27C	291	295	8e-81	297	0.26	0.41	0.11)
>P1;1H27C
structureX:1H27C: 2: : 287: : : : : 
--MENFQKVEKIGEGTYGVVYKARNKLTGEVVALKKIRLDTETEGVPSTAIREISLLKELNHPNIVKLLDVIHTE--NKLYLVFEFL-HQDLKKFMDASALTGIPLPL--IKSYLFQLLQGLAFCHS-----HRVLHRDLKPQNLLINTEGA---IKLADFGLARAFGVPVRTYHEVV-TLWYRAPEILLGCKYY-S-TAVDIWSLGCIFAEMVTRRALFPGDSEIDQLFRIFR--TLG---TP-----------------D----------E--VV-------------WPGVTSMPDYKPARQDFSKVVPPLD-----E---DGRSLLSQMLHYDPNKRISAKAALAHPFFQDVTKP--*

C;cover size:273; local alignment length=273 (original info = 1H24A	293	295	1e-80	302	0.26	0.41	0.13)
>P1;1H24A
structureX:1H24A: 2: : 292: : : : : 
--MENFQKVEKIGEGTYGVVYKARNKLTGEVVALKKIRLDTETEGVPSTAIREISLLKELNHPNIVKLLDVIHTE--NKLYLVFEFL-HQDLKKFMDASALTGIPLPL--IKSYLFQLLQGLAFCHS-----HRVLHRDLKPQNLLINTEGA---IKLADFGLARAFGVPVRTYHEVV-TLWYRAPEILLGCKYY-S-TAVDIWSLGCIFAEMVTRRALFPGDSEIDQLFRIFR--TLG---TPDEVVWPGVTSMPDYKPSF----------P--KWARQDFSKVVPP--LD----------------------------E---DGRSLLSQMLHYDPNKRISAKAALAHPFFQDVTKP--*

C;cover size:273; local alignment length=273 (original info = 1H1RA	296	294	2e-80	302	0.26	0.41	0.13)
>P1;1H1RA
structureX:1H1RA: 2: : 292: : : : : 
--MENFQKVEKIGEGTYGVVYKARNKLTGEVVALKKIRLDTETEGVPSTAIREISLLKELNHPNIVKLLDVIHTE--NKLYLVFEFL-HQDLKKFMDASALTGIPLPL--IKSYLFQLLQGLAFCHS-----HRVLHRDLKPQNLLINTEGA---IKLADFGLARAFGVPVRTYHEVV-TLWYRAPEILLGCKYY-S-TAVDIWSLGCIFAEMVTRRALFPGDSEIDQLFRIFR--TLG---TPDEVVWPGVTSMPDYKPSF----------P--KWARQDFSKVVPP--LD----------------------------E---DGRSLLSQMLHYDPNKRISAKAALAHPFFQDVTKP--*

C;cover size:273; local alignment length=273 (original info = 1W98A	297	294	3e-80	302	0.26	0.41	0.13)
>P1;1W98A
structureX:1W98A: 2: : 292: : : : : 
--MENFQKVEKIGEGTYGVVYKARNKLTGEVVALKKIRLDTETEGVPSTAIREISLLKELNHPNIVKLLDVIHTE--NKLYLVFEFL-HQDLKKFMDASALTGIPLPL--IKSYLFQLLQGLAFCHS-----HRVLHRDLKPQNLLINTEGA---IKLADFGLARAFGVPVRTYHEVV-TLWYRAPEILLGCKYY-S-TAVDIWSLGCIFAEMVTRRALFPGDSEIDQLFRIFR--TLG---TPDEVVWPGVTSMPDYKPSF----------P--KWARQDFSKVVPP--LD----------------------------E---DGRSLLSQMLHYDPNKRISAKAALAHPFFQDVTKP--*

C;cover size:273; local alignment length=273 (original info = 1OKVC	295	294	3e-80	302	0.26	0.41	0.13)
>P1;1OKVC
structureX:1OKVC: 1: : 291: : : : : 
--MENFQKVEKIGEGTYGVVYKARNKLTGEVVALKKIRLDT-TEGVPSTAIREISLLKELNHPNIVKLLDVIHTE--NKLYLVFEFL-HQDLKKFMDASALTGIPLPL--IKSYLFQLLQGLAFCHS-----HRVLHRDLKPQNLLINTEGA---IKLADFGLARAFGVPVRTYTHEVVTLWYRAPEILLGCKYY-S-TAVDIWSLGCIFAEMVTRRALFPGDSEIDQLFRIFR--TLG---TPDEVVWPGVTSMPDYKPSF----------P--KWARQDFSKVVPP--LD----------------------------E---DGRSLLSQMLHYDPNKRISAKAALAHPFFQDVTKP--*

C;cover size:273; local alignment length=273 (original info = 1GZ8A	290	293	3e-80	301	0.25	0.4	0.14)
>P1;1GZ8A
structureX:1GZ8A: 1: : 284: : : : : 
--MENFQKVEKIGEGTYGVVYKARNKLTGEVVALKKIRVP-------STAIREISLLKELNHPNIVKLLDVIHTE--NKLYLVFEFL-HQDLKKFMDASALTGIPLPL--IKSYLFQLLQGLAFCHS-----HRVLHRDLKPQNLLINTEGA---IKLADFGLARAFGVPVRTYTHEVVTLWYRAPEILLG-KYY-S-TAVDIWSLGCIFAEMVTRRALFPGDSEIDQLFRIFR--TLG---TPDEVVWPGVTSMPDYKPSF----------P--KWARQDFSKVVPP--LD----------------------------E---DGRSLLSQMLHYDPNKRISAKAALAHPFFQDVTKP--*

C;cover size:273; local alignment length=273 (original info = 1E9HA	295	293	3e-80	302	0.26	0.41	0.13)
>P1;1E9HA
structureX:1E9HA: 1: : 291: : : : : 
--MENFQKVEKIGEGTYGVVYKARNKLTGEVVALKKIRLDTETEGVPSTAIREISLLKELNHPNIVKLLDVIHTE--NKLYLVFEFL-HQDLKKFMDASALTGIPLPL--IKSYLFQLLQGLAFCHS-----HRVLHRDLKPQNLLINTEGA---IKLADFGLARAFGVPVRTYHEVV-TLWYRAPEILLGCKYY-S-TAVDIWSLGCIFAEMVTRRALFPGDSEIDQLFRIFR--TLG---TPDEVVWPGVTSMPDYKPSF----------P--KWARQDFSKVVPP--LD----------------------------E---DGRSLLSQMLHYDPNKRISAKAALAHPFFQDVTKP--*

C;cover size:273; local alignment length=273 (original info = 1JSTA	297	293	4e-80	302	0.26	0.41	0.13)
>P1;1JSTA
structureX:1JSTA: 1: : 291: : : : : 
--MENFQKVEKIGEGTYGVVYKARNKLTGEVVALKKIRLDTETEGVPSTAIREISLLKELNHPNIVKLLDVIHTE--NKLYLVFEFL-HQDLKKFMDASALTGIPLPL--IKSYLFQLLQGLAFCHS-----HRVLHRDLKPQNLLINTEGA---IKLADFGLARAFGVPVRTYHEVV-TLWYRAPEILLGCKYY-S-TAVDIWSLGCIFAEMVTRRALFPGDSEIDQLFRIFR--TLG---TPDEVVWPGVTSMPDYKPSF----------P--KWARQDFSKVVPP--LD----------------------------E---DGRSLLSQMLHYDPNKRISAKAALAHPFFQDVTKP--*

C;cover size:273; local alignment length=273 (original info = 2A0CX	293	292	1e-79	302	0.25	0.4	0.14)
>P1;2A0CX
structureX:2A0CX: 1: : 288: : : : : 
--MENFQKVEKIGEGTYGVVYKARNKLTGEVVALKKIRTEGVP----STAIREISLLKELNHPNIVKLLDVIHTE--NKLYLVFEFL-HQDLKKFMDASALTGIPLPL--IKSYLFQLLQGLAFCHS-----HRVLHRDLKPQNLLINTEGA---IKLADFGLARAFGVPVRTYTHEVVTLWYRAPEILLGCKYY-S-TAVDIWSLGCIFAEMVTRRALFPGDSEIDQLFRIFR--TLG---TPDEVVWPGVTSMPDYKPSF----------P--KWARQDFSKVVPP--LD----------------------------E---DGRSLLSQMLHYDPNKRISAKAALAHPFFQDVTKP--*

C;cover size:273; local alignment length=273 (original info = 1HCLA	294	291	1e-79	302	0.25	0.4	0.14)
>P1;1HCLA
structureX:1HCLA: 1: : 288: : : : : 
--MENFQKVEKIGEGTYGVVYKARNKLTGEVVALKKIRTEGVP----STAIREISLLKELNHPNIVKLLDVIHTE--NKLYLVFEFL-HQDLKKFMDASALTGIPLPL--IKSYLFQLLQGLAFCHS-----HRVLHRDLKPQNLLINTEGA---IKLADFGLARAFGVPVRTYTHEVVTLWYRAPEILLGCKYY-S-TAVDIWSLGCIFAEMVTRRALFPGDSEIDQLFRIFR--TLG---TPDEVVWPGVTSMPDYKPSF----------P--KWARQDFSKVVPP--LD----------------------------E---DGRSLLSQMLHYDPNKRISAKAALAHPFFQDVTKP--*

C;cover size:266; local alignment length=266 (original info = 1Y8GB	292	290	3e-79	267	0.29	0.48	0.12)
>P1;1Y8GB
structureX:1Y8GB: 3: : 237: : : : : 
--IGNYRLLKTIGKGNFAKVKLARHILTGKEVAVKIIDKTQLNSSSLQKLFREVRI-KVLNHPNIVKLFEVI--ETEKTLYLV-EYASGGEVFDYLVAHGRK-----EKEARAKFRQIVSAVQYCHQKF-----IVHRDLKAENLLLDAD-N---IKIA--------------LDAFCGAPPYAAPELFQG-KKY-DGPEVDVWSLGVILYTLVSGSLPFDGQNLKELRERVLR--GKY----R-----------------I----------P---F-------------YS----------------------------T---DCENLLKKFLILNPSKRGTLEQI-KDRW---------*

C;cover size:273; local alignment length=273 (original info = 1BUHA	287	290	4e-79	302	0.25	0.4	0.15)
>P1;1BUHA
structureX:1BUHA: 1: : 285: : : : : 
--MENFQKVEKIGEGTYGVVYKARNKLTGEVVALKKIRLDT-------TAIREISLLKELNHPNIVKLLDVIHTE--NKLYLVFEFL-HQDLKKFMDASALTGIPLPL--IKSYLFQLLQGLAFCHS-----HRVLHRDLKPQNLLINTEGA---IKLADFGLARAFGVPVRTYTHEVVTLWYRAPEILLGCKYY-S-TAVDIWSLGCIFAEMVTRRALFPGDSEIDQLFRIFR--TLG---TPDEVVWPGVTSMPDYKPSF----------P--KWARQDFSKVVPP--LD----------------------------E---DGRSLLSQMLHYDPNKRISAKAALAHPFFQDVTKP--*

C;cover size:273; local alignment length=273 (original info = 2C6LA	291	289	5e-79	302	0.25	0.4	0.15)
>P1;2C6LA
structureX:2C6LA: 1: : 285: : : : : 
--MENFQKVEKIGEGTYGVVYKARNKLTGEVVALKKIRVP-------STAIREISLLKELNHPNIVKLLDVIHTE--NKLYLVFEFL-HQDLKKFMDASALTGIPLPL--IKSYLFQLLQGLAFCHS-----HRVLHRDLKPQNLLINTEGA---IKLADFGLARAFGVPVRTYTHEVVTLWYRAPEILLGCKYY-S-TAVDIWSLGCIFAEMVTRRALFPGDSEIDQLFRIFR--TLG---TPDEVVWPGVTSMPDYKPSF----------P--KWARQDFSKVVPP--LD----------------------------E---DGRSLLSQMLHYDPNKRISAKAALAHPFFQDVTKP--*

C;cover size:266; local alignment length=266 (original info = 1Y8GA	292	289	6e-79	267	0.29	0.48	0.12)
>P1;1Y8GA
structureX:1Y8GA: 2: : 236: : : : : 
--IGNYRLLKTIGKGNFAKVKLARHILTGKEVAVKIIDKTQLNSSSLQKLFREVRI-KVLNHPNIVKLFEVI--ETEKTLYLV-EYASGGEVFDYLVAHGRK-----EKEARAKFRQIVSAVQYCHQKF-----IVHRDLKAENLLLDAD-N---IKIA--------------LDAFCGAPPYAAPELFQG-KKY-DGPEVDVWSLGVILYTLVSGSLPFDGQNLKELRERVLR--GKY----R-----------------I----------P---F-------------YS----------------------------T---DCENLLKKFLILNPSKRGTLEQI-KDRW---------*

C;cover size:273; local alignment length=273 (original info = 1OI9A	295	288	9e-79	302	0.26	0.41	0.13)
>P1;1OI9A
structureX:1OI9A: 2: : 291: : : : : 
--MENFQKVEKIGEGTYGVVYKARNKLTGEVVALKKIRL-TETEGVPSTAIREISLLKELNHPNIVKLLDVIHTE--NKLYLVFEFL-HQDLKKFMDASALTGIPLPL--IKSYLFQLLQGLAFCHS-----HRVLHRDLKPQNLLINTEGA---IKLADFGLARAFGVPVRTYHEVV-TLWYRAPEILLGCKYY-S-TAVDIWSLGCIFAEMVTRRALFPGDSEIDQLFRIFR--TLG---TPDEVVWPGVTSMPDYKPSF----------P--KWARQDFSKVVPP--LD----------------------------E---DGRSLLSQMLHYDPNKRISAKAALAHPFFQDVTKP--*

C;query_length:277 num_of_temps:1 cover_ratio:0.97 cover:268 not_cover:9
>P1;T0292
 : : : : : : : : : 
SRAEDYEVLYTIGTGSYGRCQKIRRKSDGKILVWKELDYGSMTEAEKQMLVSEVNLLRELKHPNIVRYYDRIIDRTNTTLYIVMEYCEGGDLASVITKGTKERQYLDEEFVLRVMTQLTLALKECHRRSDGGHTVLHRDLKPANVFLDGKQN---VKLGDFGLARILNHDTSFAKAFVGTPYYMSPEQMNR-MSY-N-EKSDIWSLGCLLYELCALMPPFTAFSQKELAGKIRE--GKF---RR-----------------I----------P--YR-------------YS----------------------------D---ELNEIITRMLNLKDYHRPSVEEILENPLILEHHHHHH*
