# Supplementary material for: A multi-template combination algorithm for protein comparative modeling
Source: BMC Struct Biol. 2008 Mar 17;8:18. doi: 10.1186/1472-6807-8-18 (PMC2311309; doi:10.1186/1472-6807-8-18)
Supplement: Additional file 2 — The compressed file of supplemental materials. The file can be decompressed by winzip on Windows or by tar xzf on Linux. The file includes query-template alignments of both the single-template approach and the multi-template approach that were used to generate the structure models for the CASP7 comparative modeling targets. [file 1472-6807-8-18-S2.gz › supplement/T0381_cm.pir]

C;cover size:247; local alignment length=247 (original info = 1MKMB	247	364	e-101	248	0.22	0.5	0)
>P1;1MKMB
structureX:1MKMB: 1: : 247: : : : : 
---------------HMNTLKKAFEILDFIVKNPGDVSVSEIAEKFNMSVSNAYKYMVVLEEKGFVLRKKDKRYVPGYKLIEYGSFVLRRFNIRDIAHDHLVDIMKRTGETVHLILKDGFEGVYIDKVEGEQSIPMVSRLGMKVDLYSTASGKSILAFVPEKELKEYLKIVELKPKTPNTITNPRVLKRELEKIRKRGYAVDNEENEIGIMCVGVPIFDHNGYPVAGVSISGVARKFTEEKI-EEYSDVLKEKAEEISRKLGY---*

C;cover size:246; local alignment length=246 (original info = 1MKMA	246	363	e-101	247	0.23	0.5	0)
>P1;1MKMA
structureX:1MKMA: 1: : 246: : : : : 
----------------MNTLKKAFEILDFIVKNPGDVSVSEIAEKFNMSVSNAYKYMVVLEEKGFVLRKKDKRYVPGYKLIEYGSFVLRRFNIRDIAHDHLVDIMKRTGETVHLILKDGFEGVYIDKVEGEQSIPMVSRLGMKVDLYSTASGKSILAFVPEKELKEYLKIVELKPKTPNTITNPRVLKRELEKIRKRGYAVDNEENEIGIMCVGVPIFDHNGYPVAGVSISGVARKFTEEKI-EEYSDVLKEKAEEISRKLGY---*

C;query_length:265 num_of_temps:1 cover_ratio:0.93 cover:247 not_cover:18
>P1;T0381
 : : : : : : : : : 
MTATEPTEKILPSPDYVQSLARGLAVIRCFDHRNQRRTLSDVARATDLTRATARRFLLTLVELGYV-ATDGSAFWLTPRVLELGYSYLSSLSLPEVAQPHLEKLSHKVHESSSVSILDGADIVYVARVPVSRIMTVGITIGTRLPAYATSMGRVLLAGLPDDELDAYLEKLDIQRLTERTITARDELKAAILAVRADGICVLDQELEAGLRSMAAPIRGASGLTVAAVNISTPAARYSLEDLHSDLIPSLRVTATDIEQDLATVNR*
