# Supplementary material for: A multi-template combination algorithm for protein comparative modeling
Source: BMC Struct Biol. 2008 Mar 17;8:18. doi: 10.1186/1472-6807-8-18 (PMC2311309; doi:10.1186/1472-6807-8-18)
Supplement: Additional file 2 — The compressed file of supplemental materials. The file can be decompressed by winzip on Windows or by tar xzf on Linux. The file includes query-template alignments of both the single-template approach and the multi-template approach that were used to generate the structure models for the CASP7 comparative modeling targets. [file 1472-6807-8-18-S2.gz › supplement/T0339_cm.pir]

C;cover size:415; local alignment length=415 (original info = 1P3WB	385	552	e-158	419	0.29	0.5	0.11)
>P1;1P3WB
structureX:1P3WB: 1: : 375: : : : : 
KLPIYLDYSATTPVDPRVAEKMMQFMTMDGTFGNPASRSHRFGWQAEEAVDIARNQIADLVGADPREIVFTSGATESDNLAIKGAANFY-----------------QKKGKHIITSKTEHKAVLDTCRQL-EREGFEVTYLAPQR-NGIIDLKELEAAMRDDTILVSIMHVNNEIGVVQDIAAIGEMCRARG----------IIYHVDATQSVGKLPIDLSQLKVDLMSFSGHKIYGPKGIGALYVRRKPR-VRIEAQMHGGGHERGMRSGTLPVHQIVGMGEAYRIAKEEMATEMERLRGLRNRLWNGIK---DIEEVYLNGDL--EHGAPNILNVSFNYVEGESLIMAL--KDLAVSSGSA-------EPSYVLRALGLNDELAHSSIRFSLGRFTTEEEIDYTIELVRKSIGRLRD-*

C;cover size:411; local alignment length=411 (original info = 1ECXA	364	456	e-128	412	0.3	0.48	0.12)
>P1;1ECXA
structureX:1ECXA: 2: : 364: : : : : 
--RVYFDNNATTRVDDRVLEEMIVFYR--EKYGNPNS-AHGMGIEANLHMEKAREKVAKVLGVSPSEIFFTSCATESINWILKTVAETF-----------------EKRKRTIITTPIEHKAVLETMKYLS-MKGFKVKYVPVDSR-GVVKLEELEKLVDEDTFLVSIMAANNEVGTIQPVEDVTRIVKKKNKE--------TLVHVDAVQTIGKIPFSLEKLEVDYASFSAHKFHGPKGVGITYIR---KGVPIRPLIHGGGQERGLRSGTQNVPGIVGAARAMEIAVEELSEAAKHMEKLRSKLVSGLMN------LGAHIITPLEISLPNTLSVSFPNIRGSTLQNLLSGYGIYVST-------------HVLDAMGVDRRIAQGAIRISLCKYNTEEEVDYFLKKIEEILSFL---*

C;cover size:411; local alignment length=411 (original info = 1ECXB	365	454	e-128	412	0.3	0.48	0.11)
>P1;1ECXB
structureX:1ECXB: 2: : 365: : : : : 
--RVYFDNNATTRVDDRVLEEMIVFYR--EKYGNPNS-AHGMGIEANLHMEKAREKVAKVLGVSPSEIFFTSCATESINWILKTVAETF-----------------EKRKRTIITTPIEHKAVLETMKYLS-MKGFKVKYVPVDSR-GVVKLEELEKLVDEDTFLVSIMAANNEVGTIQPVEDVTRIVKKKNKE--------TLVHVDAVQTIGKIPFSLEKLEVDYASFSAHKFHGPKGVGITYIR---KGVPIRPLIHGGGQERGLRSGTQNVPGIVGAARAMEIAVEELSEAAKHMEKLRSKLVSGLMN------LGAHIITPLEISLPNTLSVSFPNIRGSTLQNLLSGYGIYVST------------RHVLDAMGVDRRIAQGAIRISLCKYNTEEEVDYFLKKIEEILSFL---*

C;template; advanced alignment combination (original info = C;cover size:412; local alignment length=412 (original info = 1T3IA	406	385	e-107	430	0.22	0.36	0.14))
>P1;1T3IA
structureX:1T3IA:102: :109: : : : : 
-----------------------------------------------------------------------------------------------------WGMNNLKA-----------------------------------------------------------------------------------------------------------------------------------------------------------------------------------------------------------------------------------------------------------------------------------------------------------------------*

C;template; advanced alignment combination (original info = C;cover size:409; local alignment length=409 (original info = 1QZ9A	404	294	3e-80	433	0.15	0.29	0.19))
>P1;1QZ9A1
structureX:1QZ9A:101: :112: : : : : 
--------------------------------------------------------------------------------------------FKVLSAALRVQA----------------------------------------------------------------------------------------------------------------------------------------------------------------------------------------------------------------------------------------------------------------------------------------------------------------------------*

C;template; advanced alignment combination (original info = C;cover size:409; local alignment length=409 (original info = 1QZ9A	404	294	3e-80	433	0.15	0.29	0.19))
>P1;1QZ9A2
structureX:1QZ9A:364: :370: : : : : 
-----------------------------------------------------------------------------------------------------------------------------------------------------------------------------------------------------------------------------------------------------------------------------------------------------------------------------------------------------------------------------IGDYREP------------------------------------------------*

C;template; advanced alignment combination (original info = C;cover size:412; local alignment length=412 (original info = 1JF9A	405	264	3e-71	432	0.21	0.34	0.15))
>P1;1JF9A3
structureX:1JF9A:193: :200: : : : : 
-----------------------------------------------------------------------------------------------------------------------------------------------------------------------------------------------GAKVLVDG-----------------------------------------------------------------------------------------------------------------------------------------------------------------------------------------------------------------------------*

C;query_length:416 num_of_temps:1 cover_ratio:1 cover:415 not_cover:1
>P1;T0339
 : : : : : : : : : 
ERKVYMDYNATTPLEPEVIQAMTKAMW--EAWGNPSS-PYSAGRKAKDIINAARESLAKMIGGKPQDIIFTSGGTESNNLVIHSVVKHFHANQTSKGHTGGHHSPVKGAKPHFITSSVEHDSIRLPLEHLVEEQVAAVTFVPVSKVSGQTEVDDILAAVRPTTRLVTIMLANNETGIVMPVPEISQRIKALNQERVAAGLPPILVHTDAAQALGKQRVDVEDLGVDFLTIVGHKFYGPR-IGALYIRGLGEFTPLYPMLFGGGQERNFRPGTENTPMIAGLGKAAELVTQNCEAYEAHMRDVRDYLEERLEAEFGQKRIHLNSQFPGTQRLPNTCNFSIRGPRLQGHVVLAQCRVLMASVGAACHSDHGDQPSPVLLSYGVPFDVARNALRLSVGRSTTRAEVDLVVQDLKQAVAQLEDQ*
