# Supplementary material for: A multi-template combination algorithm for protein comparative modeling
Source: BMC Struct Biol. 2008 Mar 17;8:18. doi: 10.1186/1472-6807-8-18 (PMC2311309; doi:10.1186/1472-6807-8-18)
Supplement: Additional file 2 — The compressed file of supplemental materials. The file can be decompressed by winzip on Windows or by tar xzf on Linux. The file includes query-template alignments of both the single-template approach and the multi-template approach that were used to generate the structure models for the CASP7 comparative modeling targets. [file 1472-6807-8-18-S2.gz › supplement/T0303_single.pir]

C;cover size:224; local alignment length=224 (original info = 2GFHA	246	199	8e-52	235	0.18	0.35	0.05)
>P1;2GFHA
structureX:2GFHA: 6: : 237: : : : : 
LSRVRAVFFDLDNTLID-TAGASRRGMLEVIKLLQSKYHYKEEAEIICDKVQVKL-----SKE------CFHCITDVRTSHWEEAIQETKGGADNRKLAEECYFLWKSTRLQHMI--LADDVKAMLTELRKE-VRLLLLT-NGDRQTQREKIEACACQSYF-DAIVIGGEQKEEKPAPSIFYHCCDLLGVQP-GDCVMVGDTLETDIQGGLNAGLKATVWINKSG-------------------------RVP--LTSSPMPHYMVSSVLELPALLQ*

C;query_length:224 num_of_temps:1 cover_ratio:1 cover:224 not_cover:0
>P1;T0303
 : : : : : : : : : 
MTQFKLIGFDLDGTLVN-SLPDLALSINSALKDVNLPQASENLVMTWIGNGADVL-----SQR------AVDWACTQAEKELTEDEFK--------YFKRQFGFYYGENLCNISR--LYPNVKETLEALKAQGYILAVVT-NKPTKHVQPILTAFGIDHLF-SEMLGGQSLPEIKPHPAPFYYLCGKFGLYP-KQILFVGDSQ-NDIFAAHSAGCA-VVGLTYGYNY-----------------------NIP--IAQSK-PDWIFDDFADILKITQ*
