# Supplementary material for: A multi-template combination algorithm for protein comparative modeling
Source: BMC Struct Biol. 2008 Mar 17;8:18. doi: 10.1186/1472-6807-8-18 (PMC2311309; doi:10.1186/1472-6807-8-18)
Supplement: Additional file 2 — The compressed file of supplemental materials. The file can be decompressed by winzip on Windows or by tar xzf on Linux. The file includes query-template alignments of both the single-template approach and the multi-template approach that were used to generate the structure models for the CASP7 comparative modeling targets. [file 1472-6807-8-18-S2.gz › supplement/T0366_single.pir]

C;cover size:103; local alignment length=103 (original info = 2FNEC	104	150	7e-38	104	0.41	0.66	0.01)
>P1;2FNEC
structureX:2FNEC: 2: : 104: : : : : 
TENLYFQSMPQCKSITLERGP-DGLGFSIVGGYGSPHGDLPIYVKTVFAKGAASEDGRLKRGDQIIAVNGQSLEGVTHEEAVAILKRTKGTVTLMVLSSDETSV---*

C;query_length:106 num_of_temps:1 cover_ratio:0.97 cover:103 not_cover:3
>P1;T0366
 : : : : : : : : : 
TENLYFQS-MGLRTVEMKKGPTDSLGISIAGGVGSPLGDVPIFIAMMHPTGVAAQTQKLRVGDRIVTICGTSTEGMTHTQAVNLLKNASGSIEMQVVAGGDVSETSV*
