# Supplementary material for: A multi-template combination algorithm for protein comparative modeling
Source: BMC Struct Biol. 2008 Mar 17;8:18. doi: 10.1186/1472-6807-8-18 (PMC2311309; doi:10.1186/1472-6807-8-18)
Supplement: Additional file 2 — The compressed file of supplemental materials. The file can be decompressed by winzip on Windows or by tar xzf on Linux. The file includes query-template alignments of both the single-template approach and the multi-template approach that were used to generate the structure models for the CASP7 comparative modeling targets. [file 1472-6807-8-18-S2.gz › supplement/T0318_cm.pir]

C;cover size:452; local alignment length=452 (original info = 2EWBA	486	668	0.0	476	0.21	0.35	0.09)
>P1;2EWBA
structureX:2EWBA: 32: : 485: : : : : 
----------------------------------SGKLREILNISGPPLKAGKTRTFYGLHEDFPSVVVVGLGKKTAGIDEQ-------------ENWHEGKENIRAAVAAGCRQIQDLEIPSVEVDPCG---------DAQAAAEGAVLGLYEYD---DL----KQKRKVVVSAKLHGSEDQ-EAWQRGVLFASGQNLARRLMETPANEMTPTKFAEIVEENLKSA--SIKTDVFIRPKSWIEEQEMGSFLSVAKGSEEPPVFLEIHYKGSPNASE--PPLVFVGKGITFDSGGISIKAAANMDLMRADMGGAATICSAIVSAAKLDLPINIVGLAPLCENMPSGKANKPGDVVRARNGKTIQVDNTDAEGRLILADALCYA-HTFNPKVIINAATLTGAMDIALGSGATGVFTNSSWLWNKLFEASIETGDRVWRMPLFEHYTRQVIDCQLADVNNIGKYRSAGA--CTAAAFLKEFVT---HPKWAHLDIAGVMT---NKDEVPYLRKGMAGRPTRTLIEFLFRFSQD-----*

C;cover size:451; local alignment length=451 (original info = 1BLLE	481	667	0.0	475	0.21	0.35	0.09)
>P1;1BLLE
structureX:1BLLE: 29: : 481: : : : : 
----------------------------------SGKLREILNISGPPLKAGKTRTFYGLHEDFPSVVVVGLGKKTAGIDEQ-------------ENWHEGKENIRAAVAAGCRQIQDLEIPSVEVDPCG---------DAQAAAEGAVLGLYEYD---DL----KQKRKVVVSAKLHGSEDQ-EAWQRGVLFASGQNLARRLMETPANEMTPTKFAEIVEENLKSA--SIKTDVFIRPKSWIEEQEMGSFLSVAKGSEEPPVFLEIHYKGSPNASE--PPLVFVGKGITFDSGGISIKAAANMDLMRADMGGAATICSAIVSAAKLDLPINIVGLAPLCENMPSGKANKPGDVVRARNGKTIQVDNTDAEGRLILADALCYA-HTFNPKVIINAATLTGAMDIALGSGATGVFTNSSWLWNKLFEASIETGDRVWRMPLFEHYTRQVIDCQLADVNNIGKYRSAGA--CTAAAFLKEFVT---HPKWAHLDIAGVMT---NKDEVPYLRKGMAGRPTRTLIEFLFRFSQ------*

C;cover size:451; local alignment length=451 (original info = 1LAMA	484	666	0.0	475	0.21	0.35	0.09)
>P1;1LAMA
structureX:1LAMA: 32: : 484: : : : : 
----------------------------------SGKLREILNISGPPLKAGKTRTFYGLHEDFPSVVVVGLGKKTAGIDEQ-------------ENWHEGKENIRAAVAAGCRQIQDLEIPSVEVDPCG---------DAQAAAEGAVLGLYEYD---DL----KQKRKVVVSAKLHGSEDQ-EAWQRGVLFASGQNLARRLMETPANEMTPTKFAEIVEENLKSA--SIKTDVFIRPKSWIEEQEMGSFLSVAKGSEEPPVFLEIHYKGSPNASE--PPLVFVGKGITFDSGGISIKAAANMDLMRADMGGAATICSAIVSAAKLDLPINIVGLAPLCENMPSGKANKPGDVVRARNGKTIQVDNTDAEGRLILADALCYA-HTFNPKVIINAATLTGAMDIALGSGATGVFTNSSWLWNKLFEASIETGDRVWRMPLFEHYTRQVIDCQLADVNNIGKYRSAGA--CTAAAFLKEFVT---HPKWAHLDIAGVMT---NKDEVPYLRKGMAGRPTRTLIEFLFRFSQ------*

C;cover size:458; local alignment length=458 (original info = 1GYTA	503	646	0.0	479	0.23	0.37	0.09)
>P1;1GYTA
structureX:1GYTA: 45: : 497: : : : : 
--------------------------ALLRRGELEGKPGQTLLLHHVP------------NVLSERILLIGCGKERELDERQYKQV------------------IQKTINTLNDTGSMEAVCFLTELHVKGRNNYWKVRQAVETAKETLYSFDQLKTNKSEPRRPLRKMVFNVPTRRELTSGERAIQHGLAI-AAGIKAAKDLGNMPPNICNAAYLASQARQLADSYSKNVITRVIG--EQQMKELGMHSYLAVGQGSQNESLMSVIEYKG--NASEDARPIVLVGKGLTFDSGGISIKPSEGMDEMKYDMCGAAAVYGVMRMVAELQLPINVIGVLAGCENMPGGRAYRPGDVLTTMSGQTVEVLNTDAEGRLVLCDVLTYV-ERFEPEAVIDVATLTGACVIALGHHITGLMANHNPLAHELIAASEQSGDRAWRLPLG-DEYQEQLESNFADMANIG-GRPGGA--ITAGCFLSRF---TRKYNWAHLDIAGTAWRSGKA-------KGATGRPVALLAQFLLNRA-------*

C;query_length:491 num_of_temps:1 cover_ratio:0.92 cover:452 not_cover:39
>P1;T0318
 : : : : : : : : : 
MTQVLVRNGIQAVGDGLTSLIIVGKKSVLKNVTFEGKFKEVAQKFVTD------------GDSWNSMISRIPASGRHPLHYELAHLITVPDASSRGNTPTNAHSIYKELKPINYPEDTKNVHFVLFAEYP---------DVLSHVAAIARTFCKFSMKTSG----IRELNVNIDVVCDKLTNE-DAVFLTDL-SESVRETARLIDTPANILTTDALVDEAVKVGNAT--GSKITVIR--GEELLKAGFGGIYHVGKAGPTPPAFVVLSHEV--PGST--EHIALVGKGVVYDTGGLQIKTKTGMPNMKRDMGGAAGMLEAYSALVKHGFSQTLHACLCIVENNVSPIANKPDDIIKMLSGKTVEINNTDAEGRLILADGVFYAKETLKATTIFDMATLTGAQAWLSGRLHGAAMTNDEQLENEIIKAGKASGDLVAPMLFAPDLFFGDLKSSIADMKNSNLGKMDGPPSAVAGLLIGAHIGFGEGLRWLHLDIAAPAE---VG-------DRGTGYGPALFSTLLGKYTSVPMLKQ*
