# Supplementary material for: A multi-template combination algorithm for protein comparative modeling
Source: BMC Struct Biol. 2008 Mar 17;8:18. doi: 10.1186/1472-6807-8-18 (PMC2311309; doi:10.1186/1472-6807-8-18)
Supplement: Additional file 2 — The compressed file of supplemental materials. The file can be decompressed by winzip on Windows or by tar xzf on Linux. The file includes query-template alignments of both the single-template approach and the multi-template approach that were used to generate the structure models for the CASP7 comparative modeling targets. [file 1472-6807-8-18-S2.gz › supplement/T0303_cm.pir]

C;cover size:224; local alignment length=224 (original info = 2GFHA	246	199	8e-52	235	0.18	0.35	0.05)
>P1;2GFHA
structureX:2GFHA: 6: : 237: : : : : 
LSRVRAVFFDLDNTLID-TAGASRRGMLEVIKLLQSKYHYKEEAEIICDKVQVKL-----SKE------CFHCITDVRTSHWEEAIQETKGGADNRKLAEECYFLWKSTRLQHMI--LADDVKAMLTELRKE-VRLLLLT-NGDRQTQREKIEACACQSYF-DAIVIGGEQKEEKPAPSIFYHCCDLLGVQP-GDCVMVGDTLETDIQGGLNAGLKATVWINKSG-------------------------RVP--LTSSPMPHYMVSSVLELPALLQ*

C;cover size:219; local alignment length=219 (original info = 1JUDA	220	196	5e-51	225	0.19	0.33	0.05)
>P1;1JUDA
structureX:1JUDA: 2: : 219: : : : : 
---IKGIAFDLYGTLFD-VHSVVGRC-DEAFPGRGREISALWRQKQLEYTWLRSL-----MNRYVNFQQATEDALRFTCRHLGLDLDA--------RTRSTLCDAYLRLA-------PFSEVPDSLRELKRRGLKLAILS-NGSPQSIDAVVSHAGLRDGF-DHLLSVDPVQVYKPDNRVYELAEQALGLDR-SAILFVSSNA-WDATGARYFGFP-TCWINRTGNV-----------------------FEE--MGQT--PDWEVTSLRAVVEL--*

C;cover size:219; local alignment length=219 (original info = 1ZRNA	220	195	9e-51	225	0.19	0.33	0.05)
>P1;1ZRNA
structureX:1ZRNA: 2: : 219: : : : : 
---IKGIAFDLYGTLFD-VHSVVGRC-DEAFPGRGREISALWRQKQLEYTWLRSL-----MNRYVNFQQATEDALRFTCRHLGLDLDA--------RTRSTLCDAYLRLA-------PFSEVPDSLRELKRRGLKLAILS-NGSPQSIDAVVSHAGLRDGF-DHLLSVDPVQVYKPDNRVYELAEQALGLDR-SAILFVASNA-WDATGARYFGFP-TCWINRTGNV-----------------------FEE--MGQT--PDWEVTSLRAVVEL--*

C;cover size:222; local alignment length=222 (original info = 1RDFA	263	190	3e-49	253	0.13	0.3	0.12)
>P1;1RDFA
structureX:1RDFA: 1: : 253: : : : : 
--KIEAVIFDWAGTTVDYGCFAPLEVFMEIFHKRGVAITAEEARKPMPLLKIDHVRALTEMPR------IASEWNRVFRQLPTEADIQ--------EMYEEFEEILFAILPRYAS--PINAVKEVIASLRERGIKIGSTT-GYTREMMDIVAKEAALQGYKPDFLVTPDDVPAGRPYPWMCYKNAMELGVYPMNHMIKVGDTV-SDMKEGRNAGMW-TVGVILGSSELGLTEEEVENMDSVELREKIEVVRNR--FVENG-AHFTIETMQELESVME*

C;cover size:222; local alignment length=222 (original info = 1FEZA	256	190	4e-49	253	0.13	0.3	0.12)
>P1;1FEZA
structureX:1FEZA: 1: : 253: : : : : 
--KIEAVIFDWAGTTVDYGCFAPLEVFMEIFHKRGVAITAEEARKPMGLLKIDHVRALTEMPR------IASEWNRVFRQLPTEADIQ--------EMYEEFEEILFAILPRYAS--PINAVKEVIASLRERGIKIGSTT-GYTREMMDIVAKEAALQGYKPDFLVTPDDVPAGRPYPWMCYKNAMELGVYPMNHMIKVGDTV-SDMKEGRNAGMW-TVGVILGSSELGLTEEEVENMDSVELREKIEVVRNR--FVENG-AHFTIETMQELESVME*

C;cover size:222; local alignment length=222 (original info = 1RQLA	257	190	5e-49	253	0.13	0.3	0.12)
>P1;1RQLA
structureX:1RQLA: 1: : 253: : : : : 
--KIEAVIFDWAGTTVDYGCFAPLEVFMEIFHKRGVAITAEEARKPMGLLKIDHVRALTEMPR------IASEWNRVFRQLPTEADIQ--------EMYEEFEEILFAILPRYAS--PINAVKEVIASLRERGIKIGSTT-GYTREMMDIVAKEAALQGYKPDFLVTPDDVPAGRPYPWMCYKNAMELGVYPMNHMIKVGDTV-SDMKEGRNAGMW-TVGVILGSSELGLTEEEVENMDSVELREKIEVVRNR--FVENG-AHFTIETMQELESVME*

C;cover size:220; local alignment length=220 (original info = 1JUDA	220	189	6e-49	226	0.19	0.32	0.05)
>P1;1JUDA1
structureX:1JUDA: 2: : 220: : : : : 
---IKGIAFDLYGTLFD-VHSVVGRC-DEAFPGRGREISALWRQKQLEYTWLRSL-----MNRYVNFQQATEDALRFTCRHLGLDLDA--------RTRSTLCDAYLRLA-------PFSEVPDSLRELKRRGLKLAILS-NGSPQSIDAVVSHAGLRDGF-DHLLSVDPVQVYKPDNRVYELAEQALGLDR-SAILFVSSNA-WDATGARYFGFP-TCWINRTGNV-----------------------FEE--MGQ-T-PDWEVTSLRAVVELF-*

C;cover size:220; local alignment length=220 (original info = 1ZRNA	220	188	1e-48	226	0.19	0.32	0.05)
>P1;1ZRNA1
structureX:1ZRNA: 2: : 220: : : : : 
---IKGIAFDLYGTLFD-VHSVVGRC-DEAFPGRGREISALWRQKQLEYTWLRSL-----MNRYVNFQQATEDALRFTCRHLGLDLDA--------RTRSTLCDAYLRLA-------PFSEVPDSLRELKRRGLKLAILS-NGSPQSIDAVVSHAGLRDGF-DHLLSVDPVQVYKPDNRVYELAEQALGLDR-SAILFVASNA-WDATGARYFGFP-TCWINRTGNV-----------------------FEE--MGQ-T-PDWEVTSLRAVVELF-*

C;cover size:216; local alignment length=216 (original info = 1O08A	221	188	1e-48	221	0.17	0.4	0.05)
>P1;1O08A
structureX:1O08A: 2: : 215: : : : : 
---FKAVLFDLDGVITD-TAEYHFRAWKALAEEIGINGVDRQFNEQLKGVSREDS-----LQK------ILD----LADKKVSAEEFK--------ELAKRKNDNYVKMIQDVSPADVYPGILQLLKDLRSNKIKIALASASKNGP---FLLERMNLTGYF-DAIADPAEVAASKPAPDIFIAAAHAVGVAP-SESIGLEDSQ-AGIQAIKDSGAL-PIGVGRPEDL-----------------------GDDIVIVPDT-SHYTLEFLKEV-----*

C;cover size:216; local alignment length=216 (original info = 1Z4NA	219	188	2e-48	221	0.17	0.4	0.05)
>P1;1Z4NA
structureX:1Z4NA: 2: : 215: : : : : 
---FKAVLFDLDGVITD-TAEYHFRAWKALAEEIGINGVDRQFNEQLKGVSREDS-----LQK------ILD----LADKKVSAEEFK--------ELAKRKNDNYVKMIQDVSPADVYPGILQLLKDLRSNKIKIALASASKNGP---FLLERMNLTGYF-DAIADPAEVAASKPAPDIFIAAAHAVGVAP-SESIGLEDSQ-AGIQAIKDSGAL-PIGVGRPEDL-----------------------GDDIVIVPDT-SHYTLEFLKEV-----*

C;cover size:222; local alignment length=222 (original info = 1SWVA	257	187	3e-48	253	0.13	0.3	0.12)
>P1;1SWVA
structureX:1SWVA: 1: : 253: : : : : 
--KIEAVIFAWAGTTVDYGCFAPLEVFMEIFHKRGVAITAEEARKPMGLLKIDHVRALTEMPR------IASEWNRVFRQLPTEADIQ--------EMYEEFEEILFAILPRYAS--PINGVKEVIASLRERGIKIGSTT-GYTREMMDIVAKEAALQGYKPDFLVTPDDVPAGRPYPWMCYKNAMELGVYPMNHMIKVGDTV-SDMKEGRNAGMW-TVGVILGSSELGLTEEEVENMDSVELREKIEVVRNR--FVENG-AHFTIETMQELESVME*

C;cover size:216; local alignment length=216 (original info = 1Z4OA	219	183	5e-47	221	0.17	0.4	0.05)
>P1;1Z4OA
structureX:1Z4OA: 2: : 214: : : : : 
---FKAVLFDLDGVITD-TAEYHFRAWKALAEEIGINGVDRQFNEQLKGVSREDS-----LQK------ILD----LADKKVSAEEFK--------ELAKRKNDNYVKMIQDVSPADVYPGILQLLKDLRSNKIKIALASASKNGP---FLLERMNLTGYF-DAIADPA-VAASKPAPDIFIAAAHAVGVAP-SESIGLEDSQ-AGIQAIKDSGAL-PIGVGRPEDL-----------------------GDDIVIVPDT-SHYTLEFLKEV-----*

C;cover size:216; local alignment length=216 (original info = 1LVHA	220	180	2e-46	221	0.17	0.39	0.05)
>P1;1LVHA
structureX:1LVHA: 2: : 214: : : : : 
---FKAVLF-LDGVITD-TAEYHFRAWKALAEEIGINGVDRQFNEQLKGVSREDS-----LQK------ILD----LADKKVSAEEFK--------ELAKRKNDNYVKMIQDVSPADVYPGILQLLKDLRSNKIKIALASASKNGP---FLLERMNLTGYF-DAIADPAEVAASKPAPDIFIAAAHAVGVAP-SESIGLEDSQ-AGIQAIKDSGAL-PIGVGRPEDL-----------------------GDDIVIVPDT-SHYTLEFLKEV-----*

C;cover size:216; local alignment length=216 (original info = 1Z4OB	215	180	3e-46	221	0.17	0.38	0.07)
>P1;1Z4OB
structureX:1Z4OB: 2: : 211: : : : : 
---FKAVLFDLDGVITD-TAEYHFRAWKALAEEIGINGVDRQFNEQLKGVSREDS-----LQK------ILDLA--------DKEEFK--------ELAKRKNDNYVKMIQDVSPADVYPGILQLLKDLRSNKIKIALASASKNGP---FLLERMNLTGYF-DAIADPAEVAASKPAPDIFIAAAHAVGVAP-SESIGLEDSQ-AGIQAIKDSGAL-PIGVGRPEDL-----------------------GDDIVIVPDT-SHYTLEFLKEV-----*

C;cover size:223; local alignment length=223 (original info = 2AH5A	206	179	5e-46	223	0.21	0.39	0.07)
>P1;2AH5A
structureX:2AH5A: 1: : 206: : : : : 
-TSITAIFFDLDGTLVD-SSIGIHNAFTYTFKELGVPSPDAKTIRGF-GPPLESS-----FAT------C-----------LSKDQIS--------EAVQIYRSYYKAKGIYEAQ--LFPQIIDLLEELSSS-YPLYITT-TKDTSTAQD-AKNLEIHHFF-DGIYGSSPEAPHK--ADVIHQALQTHQLAP-EQAIIIGDTK-FDL-GARETGIQ-KLAITWGFGE-----------------------QAD--LLNYQ-PDYIAHKPLEVLAYFQ*

C;cover size:216; local alignment length=216 (original info = 1Z4NB	204	178	9e-46	220	0.17	0.36	0.1)
>P1;1Z4NB
structureX:1Z4NB: 2: : 203: : : : : 
---FKAVLFDLDGVITD-TAEYHFRAWKALAEEIGINGVDRQFNEQLKGVSREDS-----LQK------ILD----LADKKVSAEEFK--------ELAKRKNDNYVKMIQDVSPADVYPGIKIALASASKNG---------------PFLLERMNLTGYF-DAIADPAEVAASKPAPDIFIAAAHAVGVAP-SESIGLEDSQ-AGIQAIKDSGAL-PIGVGRPEDL-----------------------GDDIVIVPDT-SHYTLEFLKEV-----*

C;cover size:209; local alignment length=209 (original info = 2GO7C	203	171	2e-43	209	0.2	0.35	0.05)
>P1;2GO7C
structureX:2GO7C: 2: : 198: : : : : 
--QKTAFIWDLDGTLLD-SYEAILSGIEETFAQFSIP-YDKEKVREFI---FKYS-----VQD------LLVRVAE--DRNLDVEVLN--------QVRAQSLAEKNAQV-------VLPGAREVLAWADESGIQQFIYT-HKG-NNAFTILKDLGVESYF-TEILTSQSGFVRKPSPEAATYLLDKYQLNS-DNTYYIGDRT-LDVEFAQNSGIQ-SINFLESTYE-----------------------GNH--RIQAL-ADI-------------*

C;cover size:208; local alignment length=208 (original info = 2GO7D	202	169	7e-43	208	0.2	0.35	0.05)
>P1;2GO7D
structureX:2GO7D: 1: : 196: : : : : 
---KTAFIWDLDGTLLD-SYEAILSGIEETFAQFSIP-YDKEKVREFI---FKYS-----VQD------LLVRVAE--DRNLDVEVLN--------QVRAQSLAEKNAQV-------VLPGAREVLAWADESGIQQFIYT-HKG-NNAFTILKDLGVESYF-TEILTSQSGFVRKPSPEAATYLLDKYQLNS-DNTYYIGDRT-LDVEFAQNSGIQ-SINFLESTYE-----------------------GNH--RIQAL-ADI-------------*

C;cover size:208; local alignment length=208 (original info = 2GO7A	203	169	7e-43	208	0.2	0.35	0.05)
>P1;2GO7A
structureX:2GO7A: 1: : 196: : : : : 
---KTAFIWDLDGTLLD-SYEAILSGIEETFAQFSIP-YDKEKVREFI---FKYS-----VQD------LLVRVAE--DRNLDVEVLN--------QVRAQSLAEKNAQV-------VLPGAREVLAWADESGIQQFIYT-HKG-NNAFTILKDLGVESYF-TEILTSQSGFVRKPSPEAATYLLDKYQLNS-DNTYYIGDRT-LDVEFAQNSGIQ-SINFLESTYE-----------------------GNH--RIQAL-ADI-------------*

C;cover size:208; local alignment length=208 (original info = 2GO7B	201	169	7e-43	208	0.2	0.35	0.05)
>P1;2GO7B
structureX:2GO7B: 1: : 196: : : : : 
---KTAFIWDLDGTLLD-SYEAILSGIEETFAQFSIP-YDKEKVREFI---FKYS-----VQD------LLVRVAE--DRNLDVEVLN--------QVRAQSLAEKNAQV-------VLPGAREVLAWADESGIQQFIYT-HKG-NNAFTILKDLGVESYF-TEILTSQSGFVRKPSPEAATYLLDKYQLNS-DNTYYIGDRT-LDVEFAQNSGIQ-SINFLESTYE-----------------------GNH--RIQAL-ADI-------------*

C;query_length:224 num_of_temps:1 cover_ratio:1 cover:224 not_cover:0
>P1;T0303
 : : : : : : : : : 
MTQFKLIGFDLDGTLVN-SLPDLALSINSALKDVNLPQASENLVMTWIGNGADVL-----SQR------AVDWACTQAEKELTEDEFK--------YFKRQFGFYYGENLCNISR--LYPNVKETLEALKAQGYILAVVT-NKPTKHVQPILTAFGIDHLF-SEMLGGQSLPEIKPHPAPFYYLCGKFGLYP-KQILFVGDSQ-NDIFAAHSAGCA-VVGLTYGYNY-----------------------NIP--IAQSK-PDWIFDDFADILKITQ*
