# Supplementary material for: A multi-template combination algorithm for protein comparative modeling
Source: BMC Struct Biol. 2008 Mar 17;8:18. doi: 10.1186/1472-6807-8-18 (PMC2311309; doi:10.1186/1472-6807-8-18)
Supplement: Additional file 2 — The compressed file of supplemental materials. The file can be decompressed by winzip on Windows or by tar xzf on Linux. The file includes query-template alignments of both the single-template approach and the multi-template approach that were used to generate the structure models for the CASP7 comparative modeling targets. [file 1472-6807-8-18-S2.gz › supplement/T0313_single.pir]

C;cover size:322; local alignment length=322 (original info = 1VFZA	338	492	e-140	339	0.35	0.56	0.05)
>P1;1VFZA
structureX:1VFZA: 2: : 337: : : : : 
SVKVAVRVRPFNSREMSR-DSKCIIQMSGSTTTIVNPKQP-------KETPKSFSFDYSYWSHTSPEDINYASQKQVYR-D-IGEEMLQHAFEGYNVCIFAYGQTGAGKSYTMMGK----QEKDQQ---GIIPQLCEDLFSRIND-TTNDNMSYSVEVSYMEIYCERVRDLLNPKNKG--NLRVREHPLLGPYVEDLSKLAVTSYNDIQDLMDSGNKPRTVAATNMNETSSRSHAVFNIIFTQK----RHDTNITTEKVSKISLVDLAGSERADSTGAKGTRLKEGANINKSLTTLGKVISALAEMD-SGPFIPYRDSVLTWLLRENLGGNSRTAMVAALSPADINYDETLSTLRYADRAK*

C;query_length:322 num_of_temps:1 cover_ratio:1 cover:322 not_cover:0
>P1;T0313
 : : : : : : : : : 
NIRVIARVRPVTKEDGEGPEATNAVTFDADDDSIIHLL-H-------KGKPVSFELDKVFSPQ--------ASQQDVFQ-E-V-QALVTSCIDGFNVCIFAYGQTGAGKTYTMEGT----AE--NP---GINQRALQLLFSEVQE-KA-SDWEYTITVSAAEIYNEVLRDLLGKEPQEKLEIRLCPDGSGQLYVPGLTEFQVQSVDDINKVFEFGHTNRTTEFTNLNEHSSRSHALLIVTVRGV----DCSTGL--RTTGKLNLVDLAGSERVGKSGAEGSRLREAQHINKSLSALGDVIAALR--S-RQGHVPFRNSKLTYLLQDSLSGDSKTLMVVQVSPVEKNTSETLYSLKFAERVR*
