# Supplementary material for: A multi-template combination algorithm for protein comparative modeling
Source: BMC Struct Biol. 2008 Mar 17;8:18. doi: 10.1186/1472-6807-8-18 (PMC2311309; doi:10.1186/1472-6807-8-18)
Supplement: Additional file 2 — The compressed file of supplemental materials. The file can be decompressed by winzip on Windows or by tar xzf on Linux. The file includes query-template alignments of both the single-template approach and the multi-template approach that were used to generate the structure models for the CASP7 comparative modeling targets. [file 1472-6807-8-18-S2.gz › supplement/T0373_cm.pir]

C;cover size:129; local alignment length=129 (original info = 1JGSA	138	142	3e-35	129	0.22	0.34	0)
>P1;1JGSA
structureX:1JGSA: 3: : 130: : : : : 
---NEIIPLGRLIHMVNQKKDRL-L----NEYLSPLDITAAQFKVLCSI--RCAACITPVELKKVLSVDLGALTRMLDRLVCKGWVERLPNPNDKRGVLVKLTTGGAAICEQCHQLVGQDLHQELTKNLTADEVATLE----------------*

C;cover size:114; local alignment length=114 (original info = 2FXAB	174	132	3e-32	115	0.17	0.35	0.03)
>P1;2FXAB
structureX:2FXAB: 11: : 122: : : : : 
--------QKAQLSKALWKSIEKDW----QQWLKPYDLNINEHHILWIAY-QLNGA-SISEIAKF-GVHVSTAFNFSKKLEERGYLRFSKRLNDKRNTYVQLTEEGTEVFWSLLEEFDPT-RNAVFKG--------------------------*

C;cover size:114; local alignment length=114 (original info = 2FXAC	154	132	6e-32	115	0.17	0.35	0.03)
>P1;2FXAC
structureX:2FXAC: 11: : 122: : : : : 
--------QKAQLSKALWKSIEKDW----QQWLKPYDLNINEHHILWIAY-QLNGA-SISEIAKF-GVHVSTAFNFSKKLEERGYLRFSKRLNDKRNTYVQLTEEGTEVFWSLLEEFDPT-RNAVFKG--------------------------*

C;cover size:136; local alignment length=136 (original info = 1Z9CA	137	125	5e-30	137	0.19	0.37	0.03)
>P1;1Z9CA
structureX:1Z9CA: 5: : 137: : : : : 
-------QLSFLLYASSREMTKQ-Y----KPLLDKLNITYPQYLALLLLW-EHE-TLTVKKMGEQLYLDSGTLTPMLKRMEQQGLITRKRSEEDERSVLISLTEDGALLKEKAVDIPGTILG---LSKQSGEDLKQLKSALYTLLETLHQ----*

C;cover size:135; local alignment length=135 (original info = 1Z9CC	138	125	7e-30	136	0.19	0.37	0.03)
>P1;1Z9CC
structureX:1Z9CC: 7: : 138: : : : : 
-------QLSFLLYASSREMTKQ-Y----KPLLDKLNITYPQYLALLLLW-EHE-TLTVKKMGEQLYLDSGTLTPMLKRMEQQGLITRKRSEEDERSVLISLTEDGALLKEKAVDIPGTILG---LSKQSGEDLKQLKSALYTLLETLH-----*

C;cover size:135; local alignment length=135 (original info = 1Z91A	137	124	9e-30	136	0.19	0.37	0.03)
>P1;1Z91A
structureX:1Z91A: 6: : 137: : : : : 
-------QLSFLLYASSREMTKQ-Y----KPLLDKLNITYPQYLALLLLW-EHE-TLTVKKMGEQLYLDSGTLTPMLKRMEQQGLITRKRSEEDERSVLISLTEDGALLKEKAVDIPGTILG---LSKQSGEDLKQLKSALYTLLETLH-----*

C;cover size:130; local alignment length=130 (original info = 1LNWD	134	124	2e-29	130	0.25	0.39	0.04)
>P1;1LNWD
structureX:1LNWD: 3: : 126: : : : : 
-PVNPDLPALAVFQHVRTRIQSE-L------DCQRLDLTPPDVHVLKLID-EQRG-LNLQDLGRQCR-DKALITRKIRELEGRNLVRRERNPSDQRSFQLFLTDEGLAIHQHAEAISR--VHDELFAPLTPVEQATL-----------------*

C;cover size:130; local alignment length=130 (original info = 1LNWH	135	123	2e-29	130	0.25	0.39	0.04)
>P1;1LNWH
structureX:1LNWH: 3: : 126: : : : : 
-PVNPDLPALAVFQHVRTRIQSE-L------DCQRLDLTPPDVHVLKLID-EQRG-LNLQDLGRQCR-DKALITRKIRELEGRNLVRRERNPSDQRSFQLFLTDEGLAIHQHAEAISR--VHDELFAPLTPVEQATL-----------------*

C;cover size:122; local alignment length=122 (original info = 1LJ9A	144	124	2e-29	126	0.17	0.38	0.04)
>P1;1LJ9A
structureX:1LJ9A: 1: : 124: : : : : 
----------TDILREIGMIARA-LDSISNIEFKELSLTRGQYLYLVRVC-ENPGII-QEKIAELIKVDRTTAARAIKRLEEQGFIYRQEDASNKKIKRIYATEKGKNV-YPIIVRENQHSNQVALQGLSEVEISQLA----------------*

C;cover size:120; local alignment length=120 (original info = 1P4XA	250	124	2e-29	121	0.13	0.35	0)
>P1;1P4XA
structureX:1P4XA: 7: : 127: : : : : 
-------DKIRDFIIIEAYMFRF-K----KKVKPEVDMTIKEFILLTYLFHQQENTLPFKKIVSDLCYKQSDLVQHIKVLVKHSYISKVRSKIDERNTYISISEEQREKIAERVTLFDQIIKQFNLADQSESQ---------------------*

C;cover size:130; local alignment length=130 (original info = 1LNWA	137	122	3e-29	130	0.25	0.39	0.04)
>P1;1LNWA
structureX:1LNWA: 3: : 126: : : : : 
-PVNPDLPALAVFQHVRTRIQSE-L------DCQRLDLTPPDVHVLKLID-EQRG-LNLQDLGRQCR-DKALITRKIRELEGRNLVRRERNPSDQRSFQLFLTDEGLAIHQHAEAISR--VHDELFAPLTPVEQATL-----------------*

C;cover size:122; local alignment length=122 (original info = 1LJ9B	142	123	3e-29	126	0.17	0.38	0.04)
>P1;1LJ9B
structureX:1LJ9B: 1: : 124: : : : : 
----------TDILREIGMIARA-LDSISNIEFKELSLTRGQYLYLVRVC-ENPGII-QEKIAELIKVDRTTAARAIKRLEEQGFIYRQEDASNKKIKRIYATEKGKNV-YPIIVRENQHSNQVALQGLSEVEISQLA----------------*

C;query_length:147 num_of_temps:1 cover_ratio:0.88 cover:129 not_cover:18
>P1;T0373
 : : : : : : : : : 
MPTNQDLQLAAHLRSQVTTLTRR-L----RREAQADPVQFSQLVVLGAID-RLGGDVTPSELAAAERMRSSNLAALLRELERGGLIVRHADPQDGRRTRVSLSSEGRRNLYGNRAKREEWLVRAMHACLDESERALLAAAG-PLLTRLAQFEEP*
