# Supplementary material for: A multi-template combination algorithm for protein comparative modeling
Source: BMC Struct Biol. 2008 Mar 17;8:18. doi: 10.1186/1472-6807-8-18 (PMC2311309; doi:10.1186/1472-6807-8-18)
Supplement: Additional file 2 — The compressed file of supplemental materials. The file can be decompressed by winzip on Windows or by tar xzf on Linux. The file includes query-template alignments of both the single-template approach and the multi-template approach that were used to generate the structure models for the CASP7 comparative modeling targets. [file 1472-6807-8-18-S2.gz › supplement/T0310_single.pir]

C;cover size:399; local alignment length=399 (original info = 1O20A	412	534	e-152	411	0.33	0.56	0.03)
>P1;1O20A
structureX:1O20A: 5: : 411: : : : : 
---EKAKKVREAWDV---LRNATTREKNKAIKKIAEKLDERRKEILEANRIDVEKARERGVKESLVDRLALNDKRIDEI-KACETVIG-LKDPVGEVIDSWVREDGLRIARVRVPIGPIGIIYESRPNVTV--ETTI--LALKSGNTILLRGGSDALNSNKAIVSAIREALKETEIPESSVEFI------ENTDRSLVLEIRLREYLSLVIPRGGYGLISFVRDNAT-------VPVLETGVGNCHIFVDESADLKKAVPVIINAKTQRPGTC-N-AAEKLLVHEKIAKE-FLPVIVEE---------------------------------LRKHGVEVRGCEKT---------REIVPDVVPATEDD----WPTEYLDLIIAIKVVKNVDEAIEHIKKYSTGHSESILTENYSNAKKFVSEIDAAAVYVNASTRFTDGGQFGFGAEIGISTQRFHARGPVGLRELTTYKFVVLGEYHVR-----------------------*

C;query_length:425 num_of_temps:1 cover_ratio:0.94 cover:399 not_cover:26
>P1;T0310
 : : : : : : : : : 
TVEQQGEMARSGGRM---LATLEPEQRAEIIHHLADLLTDQRDEILLANKKDLEEA-EGRLAAPLLKRLSLSTSKLNSLAIGLRQIAASSQDSVGRVLRRTRIAKNLELEQVTVPIGVLLVIFESRPDCLP--QVAA--LAIASGNGLLLKGGKEAAHSNRILHLLTQEALSIHGVKEA-VQLV------NTREE-----VELDKMIDLIIPRGSSQLVRDIQKAAK---G---IPVMGHSEGICHMYVDSEASVDKVTRLVRDSKCEYPAAC-N-ALETLLIHRDLLRTPLFDQIIDM---------------------------------LRVEQVKIHAGPKF---------ASYL-----TFVKS----LRTEYGDLELCIEVVDNVQDAIDHIHKYGSSHTDVIVTEDENTAEFFLQHVDSACVFWNASTRFSDGYRFGLGAEVGISTSRIHARGPVGLEGLLTTKWLLRGKDHVVSDFSEHGSLKYLHENLPIPQRNT*
