# Supplementary material for: A multi-template combination algorithm for protein comparative modeling
Source: BMC Struct Biol. 2008 Mar 17;8:18. doi: 10.1186/1472-6807-8-18 (PMC2311309; doi:10.1186/1472-6807-8-18)
Supplement: Additional file 2 — The compressed file of supplemental materials. The file can be decompressed by winzip on Windows or by tar xzf on Linux. The file includes query-template alignments of both the single-template approach and the multi-template approach that were used to generate the structure models for the CASP7 comparative modeling targets. [file 1472-6807-8-18-S2.gz › supplement/T0284_cm.pir]

C;cover size:273; local alignment length=273 (original info = 1S2VB	287	378	e-105	286	0.24	0.42	0.05)
>P1;1S2VB
structureX:1S2VB: 3: : 284: : : : : 
-------KKTTQLKQMLNSKDLEFIMEAHNGLSARIVQEAGFKGIWGSGLSVSAQ-LGVRDSNEASWTQVVEVLEFMSDASDVPILLDADTGYG-NFNNARRLVRKLEDRGVAGACLEDKLFPKTNS-G-RA--QPLADIEEFALKIKACKDSQTDPDFCIVARVEAFIAGWGLDEALKRAEAYRNAGADAILMHSKKADPSDIEAFMKAWNNQGPV--VIVPTKYYKTP---TDHFRDMGVSMVIWANHNLRASVSAI---QQTTKQ---IYDDQSLVNVEDKIVSVKEIFRLQRDDELVQAEDK-------*

C;cover size:273; local alignment length=273 (original info = 1S2TA	291	373	e-104	289	0.24	0.41	0.06)
>P1;1S2TA
structureX:1S2TA: 2: : 286: : : : : 
-------KKTTQLKQMLNSKDLEFIMEAHNGLSARIVQEAGFKGIWGSGLSVSAQ-LGVRDSNEASWTQVVEVLEFMSDASDVPILLDADTGYG-NFNNARRLVRKLEDRGVAGACLEDKLFPKTNSLH-DGRAQPLADIEEFALKIKACKDSQTDPDFCIVARVEAFIAGWGLDEALKRAEAYRNAGADAILMHSKKADPSDIEAFMKAWNNQGPV--VIVPTKYYKTP---TDHFRDMGVSMVIWANHNLRASVSAI---QQTTKQ---IYDDQSLVNVEDKIVSVKEIFRLQRDDELVQAEDK-------*

C;cover size:273; local alignment length=273 (original info = 1S2TB	291	373	e-104	289	0.24	0.41	0.06)
>P1;1S2TB
structureX:1S2TB: 3: : 287: : : : : 
-------KKTTQLKQMLNSKDLEFIMEAHNGLSARIVQEAGFKGIWGSGLSVSAQ-LGVRDSNEASWTQVVEVLEFMSDASDVPILLDADTGYG-NFNNARRLVRKLEDRGVAGACLEDKLFPKTNSLH-DGRAQPLADIEEFALKIKACKDSQTDPDFCIVARVEAFIAGWGLDEALKRAEAYRNAGADAILMHSKKADPSDIEAFMKAWNNQGPV--VIVPTKYYKTP---TDHFRDMGVSMVIWANHNLRASVSAI---QQTTKQ---IYDDQSLVNVEDKIVSVKEIFRLQRDDELVQAEDK-------*

C;cover size:273; local alignment length=273 (original info = 1M1BB	289	372	e-104	289	0.24	0.41	0.06)
>P1;1M1BB
structureX:1M1BB: 2: : 286: : : : : 
-------KKTTQLKQMLNSKDLEFIMEAHNGLSARIVQEAGFKGIWGSGLSVSAQ-LGVRDSNEASWTQVVEVLEFMSDASDVPILLDADTGYG-NFNNARRLVRKLEDRGVAGACLEDKLFPKTNSLH-DGRAQPLADIEEFALKIKACKDSQTDPDFCIVARVEAFIAGWGLDEALKRAEAYRNAGADAILMHSKKADPSDIEAFMKAWNNQGPV--VIVPTKYYKTP---TDHFRDMGVSMVIWANHNLRASVSAI---QQTTKQ---IYDDQSLVNVEDKIVSVKEIFRLQRDDELVQAEDK-------*

C;cover size:273; local alignment length=273 (original info = 1S2VA	282	371	e-103	286	0.24	0.41	0.07)
>P1;1S2VA
structureX:1S2VA: 2: : 279: : : : : 
-------KKTTQLKQMLNSKDLEFIMEAHNGLSARIVQEAGFKGIWGSGLSVSAQ-LGVRDSNEASWTQVVEVLEFMSDASDVPILLDADTGYG-NFNNARRLVRKLEDRGVAGACLEDKLFPKTN--------QPLADIEEFALKIKACKDSQTDPDFCIVARVEAFIAGWGLDEALKRAEAYRNAGADAILMHSKKADPSDIEAFMKAWNNQGPV--VIVPTKYYKTP---TDHFRDMGVSMVIWANHNLRASVSAI---QQTTKQ---IYDDQSLVNVEDKIVSVKEIFRLQRDDELVQAEDK-------*

C;cover size:273; local alignment length=273 (original info = 1S2VC	282	369	e-103	286	0.24	0.41	0.08)
>P1;1S2VC
structureX:1S2VC: 3: : 278: : : : : 
-------KKTTQLKQMLNSKDLEFIMEAHNGLSARIVQEAGFKGIWGSGLSVSAQ-LGVRDSNEASWTQVVEVLEFMSDASDVPILLDADTGYG-NFNNARRLVRKLEDRGVAGACLEDKLFPK----------QPLADIEEFALKIKACKDSQTDPDFCIVARVEAFIAGWGLDEALKRAEAYRNAGADAILMHSKKADPSDIEAFMKAWNNQGPV--VIVPTKYYKTP---TDHFRDMGVSMVIWANHNLRASVSAI---QQTTKQ---IYDDQSLVNVEDKIVSVKEIFRLQRDDELVQAEDK-------*

C;cover size:273; local alignment length=273 (original info = 1S2UA	290	368	e-102	289	0.23	0.41	0.06)
>P1;1S2UA
structureX:1S2UA: 2: : 286: : : : : 
-------KKTTQLKQMLNSKDLEFIMEAHNGLSARIVQEAGFKGIWGSGLSVSAQ-LGVRASNEASWTQVVEVLEFMSDASDVPILLDADTGYG-NFNNARRLVRKLEDRGVAGACLEDKLFPKTNSLH-DGRAQPLADIEEFALKIKACKDSQTDPDFCIVARVEAFIAGWGLDEALKRAEAYRNAGADAILMHSKKADPSDIEAFMKAWNNQGPV--VIVPTKYYKTP---TDHFRDMGVSMVIWANHNLRASVSAI---QQTTKQ---IYDDQSLVNVEDKIVSVKEIFRLQRDDELVQAEDK-------*

C;cover size:273; local alignment length=273 (original info = 1S2UB	289	368	e-102	289	0.23	0.41	0.06)
>P1;1S2UB
structureX:1S2UB: 2: : 286: : : : : 
-------KKTTQLKQMLNSKDLEFIMEAHNGLSARIVQEAGFKGIWGSGLSVSAQ-LGVRASNEASWTQVVEVLEFMSDASDVPILLDADTGYG-NFNNARRLVRKLEDRGVAGACLEDKLFPKTNSLH-DGRAQPLADIEEFALKIKACKDSQTDPDFCIVARVEAFIAGWGLDEALKRAEAYRNAGADAILMHSKKADPSDIEAFMKAWNNQGPV--VIVPTKYYKTP---TDHFRDMGVSMVIWANHNLRASVSAI---QQTTKQ---IYDDQSLVNVEDKIVSVKEIFRLQRDDELVQAEDK-------*

C;cover size:273; local alignment length=273 (original info = 1S2VD	281	366	e-102	286	0.24	0.41	0.08)
>P1;1S2VD
structureX:1S2VD: 3: : 277: : : : : 
-------KKTTQLKQMLNSKDLEFIMEAHNGLSARIVQEAGFKGIWGSGLSVSAQ-LGVRDSNEASWTQVVEVLEFMSDASDVPILLDADTGYG-NFNNARRLVRKLEDRGVAGACLEDKLFP-----------QPLADIEEFALKIKACKDSQTDPDFCIVARVEAFIAGWGLDEALKRAEAYRNAGADAILMHSKKADPSDIEAFMKAWNNQGPV--VIVPTKYYKTP---TDHFRDMGVSMVIWANHNLRASVSAI---QQTTKQ---IYDDQSLVNVEDKIVSVKEIFRLQRDDELVQAEDK-------*

C;cover size:278; local alignment length=278 (original info = 1OQFA	290	365	e-102	289	0.28	0.47	0.03)
>P1;1OQFA
structureX:1OQFA: 1: : 289: : : : : 
----SLHSPGKAFRAALTKENPLQIVGTINANHALLAQRAGYQAIYLSGGGVAAGSLGLPDLGISTLDDVLTDIRRITDVCSLPLLVDADIGFGSSAFNVARTVKSMIKAGAAGLHIEDQVGAKRCG-HRPN--KAIVSKEEMVDRIRAAVDAKTDPDFVIMARTDALAVE-GLDAAIERAQAYVEAGAEMLFPEA-ITELAMYRQFADAV--QVPILANITE--FGATPLFTTDELRSAHVAMALYPLSAFRAMNRAAEHVYNVLRQEGTQKS------VIDTMQTRNELYESINYYQYEEKLDNLF-----*

C;cover size:277; local alignment length=277 (original info = 1MUMA	289	363	e-101	288	0.27	0.46	0.03)
>P1;1MUMA
structureX:1MUMA: 1: : 288: : : : : 
-----LHSPGKAFRAALTKENPLQIVGTINANHALLAQRAGYQAIYLSGGGVAAGSLGLPDLGISTLDDVLTDIRRITDVCSLPLLVDADIGFGSSAFNVARTVKSMIKAGAAGLHIEDQVGAKRCG-HRPN--KAIVSKEEMVDRIRAAVDAKTDPDFVIMARTDALAVE-GLDAAIERAQAYVEAGAEMLFPEA-ITELAMYRQFADAV--QVPILANITE--FGATPLFTTDELRSAHVAMALYPLSAFRAMNRAAEHVYNVLRQEGTQKS------VIDTMQTRNELYESINYYQYEEKLDNLF-----*

C;cover size:277; local alignment length=277 (original info = 1XG3A	288	360	e-100	288	0.28	0.46	0.03)
>P1;1XG3A
structureX:1XG3A: 1: : 288: : : : : 
----SLHSPGKAFRAALTKENPLQIVGTINANHALLAQRAGYQAIYLSGGGVAAGSLGLPDLGISTLDDVLTDIRRITDVCSLPLLVDADIGFGSSAFNVARTVKSMIKAGAAGLHIEDQVGAKRSG-HRPN--KAIVSKEEMVDRIRAAVDAKTDPDFVIMARTDALAVE-GLDAAIERAQAYVEAGAEMLFPEA-ITELAMYRQFADAV--QVPILANITE--FGATPLFTTDELRSAHVAMALYPLSAFRAMNRAAEHVYNVLRQEGTQKS------VIDTMQTRNELYESINYYQYEEKLDNL------*

C;cover size:276; local alignment length=276 (original info = 1XG4A	287	359	e-100	287	0.28	0.47	0.03)
>P1;1XG4A
structureX:1XG4A: 1: : 287: : : : : 
----SLHSPGKAFRAALTKENPLQIVGTINANHALLAQRAGYQAIYLSGGGVAAGSLGLPDLGISTLDDVLTDIRRITDVCSLPLLVDADIGFGSSAFNVARTVKSMIKAGAAGLHIEDQVGAKRSG-HRPN--KAIVSKEEMVDRIRAAVDAKTDPDFVIMARTDALAVE-GLDAAIERAQAYVEAGAEMLFPEA-ITELAMYRQFADAV--QVPILANITE--FGATPLFTTDELRSAHVAMALYPLSAFRAMNRAAEHVYNVLRQEGTQKS------VIDTMQTRNELYESINYYQYEEKLDN-------*

C;cover size:276; local alignment length=276 (original info = 1XG4C	287	358	1e-99	287	0.27	0.46	0.03)
>P1;1XG4C
structureX:1XG4C: 1: : 287: : : : : 
-----LHSPGKAFRAALTKENPLQIVGTINANHALLAQRAGYQAIYLSGGGVAAGSLGLPDLGISTLDDVLTDIRRITDVCSLPLLVDADIGFGSSAFNVARTVKSMIKAGAAGLHIEDQVGAKRSG-HRPN--KAIVSKEEMVDRIRAAVDAKTDPDFVIMARTDALAVE-GLDAAIERAQAYVEAGAEMLFPEA-ITELAMYRQFADAV--QVPILANITE--FGATPLFTTDELRSAHVAMALYPLSAFRAMNRAAEHVYNVLRQEGTQKS------VIDTMQTRNELYESINYYQYEEKLDNL------*

C;cover size:275; local alignment length=275 (original info = 1XG4B	286	357	2e-99	286	0.27	0.46	0.03)
>P1;1XG4B
structureX:1XG4B: 1: : 286: : : : : 
-----LHSPGKAFRAALTKENPLQIVGTINANHALLAQRAGYQAIYLSGGGVAAGSLGLPDLGISTLDDVLTDIRRITDVCSLPLLVDADIGFGSSAFNVARTVKSMIKAGAAGLHIEDQVGAKRSG-HRPN--KAIVSKEEMVDRIRAAVDAKTDPDFVIMARTDALAVE-GLDAAIERAQAYVEAGAEMLFPEA-ITELAMYRQFADAV--QVPILANITE--FGATPLFTTDELRSAHVAMALYPLSAFRAMNRAAEHVYNVLRQEGTQKS------VIDTMQTRNELYESINYYQYEEKLDN-------*

C;cover size:272; local alignment length=272 (original info = 1XG4D	283	354	3e-98	283	0.28	0.47	0.03)
>P1;1XG4D
structureX:1XG4D: 1: : 283: : : : : 
-----LHSPGKAFRAALTKENPLQIVGTINANHALLAQRAGYQAIYLSGGGVAAGSLGLPDLGISTLDDVLTDIRRITDVCSLPLLVDADIGFGSSAFNVARTVKSMIKAGAAGLHIEDQVGAKRSG-HRPN--KAIVSKEEMVDRIRAAVDAKTDPDFVIMARTDALAVE-GLDAAIERAQAYVEAGAEMLFPEA-ITELAMYRQFADAV--QVPILANITE--FGATPLFTTDELRSAHVAMALYPLSAFRAMNRAAEHVYNVLRQEGTQKS------VIDTMQTRNELYESINYYQYEEK----------*

C;query_length:287 num_of_temps:1 cover_ratio:0.95 cover:273 not_cover:14
>P1;T0284
 : : : : : : : : : 
MHRASHHELRAMFRALLDSSRCYHTASVFDPMSARIAADLGFECGILGGSVASLQVLAAPDFALITLSEFVEQATRIGRVARLPVIADADHGYG-NALNVMRTVVELERAGIAALTIEDTLLPAQFG-R-KS--TDLICVEEGVGKIRAALEARVDPALTIIARTNAELI--DVDAVIQRTLAYQEAGADGICLVG-VRDFAHLEAIAEHL--HIPL--MLVT--YGNPQLRDDARLARLGVRVVVNGHAAYFAAIKAT---YDCLRE---ERG------AVASDLTASELSKKYTFPEEYQAWARDYMEVKE*
