# Supplementary material for: A multi-template combination algorithm for protein comparative modeling
Source: BMC Struct Biol. 2008 Mar 17;8:18. doi: 10.1186/1472-6807-8-18 (PMC2311309; doi:10.1186/1472-6807-8-18)
Supplement: Additional file 2 — The compressed file of supplemental materials. The file can be decompressed by winzip on Windows or by tar xzf on Linux. The file includes query-template alignments of both the single-template approach and the multi-template approach that were used to generate the structure models for the CASP7 comparative modeling targets. [file 1472-6807-8-18-S2.gz › supplement/T0371_single.pir]

C;cover size:267; local alignment length=267 (original info = 1YS9A	253	337	2e-93	267	0.21	0.4	0.07)
>P1;1YS9A
structureX:1YS9A: 2: : 248: : : : : 
------------YKGYLIDLDGTIYQGKNRIPAGERFIKRLQERGIPYLLVTNNTTRTPEMVQSMLANQFHVETSIETIYTATMATVDYMNDMNRGKTAYVIGETGLKSAIAAAGY---------VEELENPAYVVVGLDSQVTYE--MLAIATLAIQKGALFIGTNPDLNIP-TERGLMPGAGALNALLEAATRVKPVFIGKPNAIIMNKSLEVL----GIQRSEAVMVGDNYLTDIMAGIQNDIATILVTTGFTRPEEVPTL----PIQPDHVLSSL----*

C;query_length:283 num_of_temps:1 cover_ratio:0.94 cover:267 not_cover:16
>P1;T0371
 : : : : : : : : : 
MQIESFKSLLPKYKCIFFDAFGVLKTYNGLLPGIENTFDYLKAQGQDYYIVTNDASRSPEQLADSYHKLGLFSITADKIISSGMITKEYIDLKVDGGIVAYLGTANSANYLVSDGIKMLPVSAIDDSNIGEVNALVLLDDEGFNWFHDLNKTVNLLRKRTIPAIVANTDNTYPLTKTDVAIAIGGVATMIESILGRRFIRFGKPDSQMFMFAYDMLRQKMEISKREILMVGDTLHTDILGGNKFGLDTALVLTGNTRIDDAETKIKSTGIVPTHICESAVIEL*
