# Supplementary material for: A multi-template combination algorithm for protein comparative modeling
Source: BMC Struct Biol. 2008 Mar 17;8:18. doi: 10.1186/1472-6807-8-18 (PMC2311309; doi:10.1186/1472-6807-8-18)
Supplement: Additional file 2 — The compressed file of supplemental materials. The file can be decompressed by winzip on Windows or by tar xzf on Linux. The file includes query-template alignments of both the single-template approach and the multi-template approach that were used to generate the structure models for the CASP7 comparative modeling targets. [file 1472-6807-8-18-S2.gz › supplement/T0289_cm.pir]

C;cover size:102; local alignment length=102 (original info = 2G9DA	329	151	2e-37	102	0.25	0.44	0.04)
>P1;2G9DA
structureX:2G9DA: 53: : 149: : : : : 
----------------VISCGIHGDETAP-ELLDKWIDDIVSGFQPVAE---R---C----LFI-AHPQATVRHVRFIEQNLNRLFD-DKPHTPSTELAIADNLK--VLLRQ-F-FAN--TDEH--SRWHLDLH-----------------------------------------------------------------------------------------------------------------------------------------------------------------------------------------------------*

C;cover size:111; local alignment length=111 (original info = 2BCOA	333	151	3e-37	117	0.24	0.37	0.11)
>P1;2BCOA
structureX:2BCOA: 41: : 150: : : : : 
----IPENPTQETKNIIISCGIHGDETAP-ELVDSIIKDIESGFQKVDA---R---C----LFIIAHPESTLAHTRFLEENLNRLFD-EKEHEPTKELAIADTLKL-----L-VRDFY--QDTEPKTRWHLDLH-----------------------------------------------------------------------------------------------------------------------------------------------------------------------------------------------------*

C;cover size:111; local alignment length=111 (original info = 2BCOB	288	151	3e-37	117	0.24	0.37	0.11)
>P1;2BCOB
structureX:2BCOB: 41: : 150: : : : : 
----IPENPTQETKNIIISCGIHGDETAP-ELVDSIIKDIESGFQKVDA---R---C----LFIIAHPESTLAHTRFLEENLNRLFD-EKEHEPTKELAIADTLKL-----L-VRDFY--QDTEPKTRWHLDLH-----------------------------------------------------------------------------------------------------------------------------------------------------------------------------------------------------*

C;cover size:108; local alignment length=108 (original info = 1YW6B	295	132	2e-31	114	0.22	0.34	0.14)
>P1;1YW6B
structureX:1YW6B: 41: : 144: : : : : 
--------PQ---GALVISAGIHGNETAPVEL-DALL---GAISHGEIP---L---RWRLLVIL-GNPPALKQGKRYCHSD-NR-FGGRW----QLFAESGETCRARELEQC-LEDFYDQGKES--VRWHLDLHT----------------------------------------------------------------------------------------------------------------------------------------------------------------------------------------------------*

C;cover size:105; local alignment length=105 (original info = 1YW4A	315	128	2e-30	109	0.22	0.35	0.11)
>P1;1YW4A
structureX:1YW4A: 47: : 146: : : : : 
--------------SVLLSCGVHGNETAPIEVVDGL----TDIAAGQLALNCR---L----LVF-ANLDAIRQGVRYGNYD-NRLFNGAHARHPELP----ESVRAAELETLAAEFFA--GARA--RKLHYDLHT----------------------------------------------------------------------------------------------------------------------------------------------------------------------------------------------------*

C;cover size:105; local alignment length=105 (original info = 1YW4B	305	128	2e-30	109	0.22	0.35	0.11)
>P1;1YW4B
structureX:1YW4B: 45: : 144: : : : : 
--------------SVLLSCGVHGNETAPIEVVDGL----TDIAAGQLALNCR---L----LVF-ANLDAIRQGVRYGNYD-NRLFNGAHARHPELP----ESVRAAELETLAAEFFA--GARA--RKLHYDLHT----------------------------------------------------------------------------------------------------------------------------------------------------------------------------------------------------*

C;cover size:108; local alignment length=108 (original info = 1YW6A	308	120	5e-28	114	0.21	0.32	0.16)
>P1;1YW6A
structureX:1YW6A: 44: : 144: : : : : 
--------PQ---GALVISAGIHGNETAPVEL-DALL---GAISHGEIP---L---RWRLLVIL-GNPPALKQGKR----SDNR-FGGRW----QLFAESGETCRARELEQC-LEDFYDQGKES--VRWHLDLHT----------------------------------------------------------------------------------------------------------------------------------------------------------------------------------------------------*

C;query_length:312 num_of_temps:1 cover_ratio:0.33 cover:102 not_cover:210
>P1;T0289
 : : : : : : : : : 
STSCVAEEPI---KKIAIFGGTHGNELTGVFLVTHWLKNGAEVHRAGLE---V---K----PFI-TNPRAVEKCTRYIDCDLNRVFDLENLSKEMSEDLPYEVRRAQEINHL-FGPKN--SDDA--YDVVFDLHNTTSNMGCTLILEDSRNDFLIQMFHYIKTCMAPLPCSVYLIEHPSLKYATTRSIAKYPVGIEVGPQPHGVLRADILDQMRRMLKHALDFIQRFNEGKEFPPCAIDVYKIMEKVDYPRNESGDVAAVIHPNLQDQDWKPLHPGDPVFVSLDGKVIPLGGDCTVYPVFVNEAAYYEKKEAFAKTTKLTLNAKSIRSTLH*
