# Supplementary material for: A multi-template combination algorithm for protein comparative modeling
Source: BMC Struct Biol. 2008 Mar 17;8:18. doi: 10.1186/1472-6807-8-18 (PMC2311309; doi:10.1186/1472-6807-8-18)
Supplement: Additional file 2 — The compressed file of supplemental materials. The file can be decompressed by winzip on Windows or by tar xzf on Linux. The file includes query-template alignments of both the single-template approach and the multi-template approach that were used to generate the structure models for the CASP7 comparative modeling targets. [file 1472-6807-8-18-S2.gz › supplement/T0297_single.pir]

C;cover size:190; local alignment length=190 (original info = 1FXWA	211	251	1e-67	194	0.22	0.39	0.06)
>P1;1FXWA
structureX:1FXWA: 24: : 208: : : : : 
--------------------HRFVADSKDKEPEVVFIGDS---LVQLMHQCEIWRELFSPLHALNFGIGGDSTQHVLWRLENGELEHIRPKIVVVWVGTNN--HGHTAEQVTGGIKAIVQLVNERQPQARVVVLGLLPRGQHPNPLREKNRRVNELVR------AALAG-HPRAHFLDADPGFVHSDGTISHHDMYDYLHLSRLGYTPVCRALHSLL-*

C;query_length:211 num_of_temps:1 cover_ratio:0.9 cover:190 not_cover:21
>P1;T0297
 : : : : : : : : : 
MAVQLLENWLLKEQEKIQTKYRHLNHISVVEPNILFIGDS---IVEYY---PLQELFGTSKTIVNRGIRGYQTGLLLENL-DAHLYGGAVDKIFLLIGTNDIGKDVPVNEALNNLEAIIQSVARDYPLTEIKLLSILPVNEREEYQQAVYIRSNEKIQNWNQAYQELASAYMQVEFVPVFDCLTDQAGQLKKEYTTDGLHLSIAGYQALSKSLKDYLY*
