# Supplementary material for: A multi-template combination algorithm for protein comparative modeling
Source: BMC Struct Biol. 2008 Mar 17;8:18. doi: 10.1186/1472-6807-8-18 (PMC2311309; doi:10.1186/1472-6807-8-18)
Supplement: Additional file 2 — The compressed file of supplemental materials. The file can be decompressed by winzip on Windows or by tar xzf on Linux. The file includes query-template alignments of both the single-template approach and the multi-template approach that were used to generate the structure models for the CASP7 comparative modeling targets. [file 1472-6807-8-18-S2.gz › supplement/T0375_single.pir]

C;cover size:290; local alignment length=290 (original info = 1LIOA	329	294	3e-80	328	0.15	0.33	0.12)
>P1;1LIOA
structureX:1LIOA: 3: : 327: : : : : 
--RVFAIGNPILDLVAEVPSSFLDEFFLKRGDATLATPEQMRIYSTLDQFNPTSLPGGSALNSVRVVQKLLRKPGSAGYMGAIGDDPRGQVLKELCDKEGLATRFM-VAPGQSTGTCAVLINEK--ERTLCTHLGACGSFRIPEDWTTFASGALIFYATAYTLTATPKNALEVAGYAHGIPNAIFTLNLSAPFCVELYKDAMQSLLLHTNILFGNEEEFAHL--------------A-----KVHNLVAD--KT-----ALSTAN---K---EHAVEGAT------K------LVVMTRGHNPVIAAEQTADGTVVVHEVGVPVVAAEKIVDTNGAGDAFVGGFLYGLSQGKTVKQCIMCGNACAQDVIQHVGF----*

C;query_length:296 num_of_temps:1 cover_ratio:0.98 cover:290 not_cover:6
>P1;T0375
 : : : : : : : : : 
GSQILCVGLVVLDVISLVDK-------YPKEDSEIRCLSQRWQ------------RGGNASNSCTILSLL---GAPCAFMGSMAPGHVADFVLDDLRRYSVDLRYTVFQTTGSVPIATVIINEASGSRTILYYDRSLPDVSATDFEKVDLTQFKWIHIEGRNASEQVKMLQRIDAHNTRQPPE---QKIRVSVEVEKPREELFQLFGYGDVVFVSKDVAKHL--------------G-----F---------QS-----AEEALR---G---LYGRVRKG------A------VLVCAWAEEGADAL--GPDGKLLHSDAF----PPPRVVDTLGAGDTFNASVIFSLSQGRSVQEALRFGCQVAGKKCGLQGFDGIV*
