# Supplementary material for: A multi-template combination algorithm for protein comparative modeling
Source: BMC Struct Biol. 2008 Mar 17;8:18. doi: 10.1186/1472-6807-8-18 (PMC2311309; doi:10.1186/1472-6807-8-18)
Supplement: Additional file 2 — The compressed file of supplemental materials. The file can be decompressed by winzip on Windows or by tar xzf on Linux. The file includes query-template alignments of both the single-template approach and the multi-template approach that were used to generate the structure models for the CASP7 comparative modeling targets. [file 1472-6807-8-18-S2.gz › supplement/T0315_single.pir]

C;cover size:254; local alignment length=254 (original info = 1XWYA	260	365	e-101	259	0.29	0.49	0.02)
>P1;1XWYA
structureX:1XWYA: 1: : 258: : : : : 
-MFDIGVNLTSSQFA---KDRDDVVACAFDAGVNGLLITGTNLRESQQAQKLARQYSSCWSTAGVHPHDSSQWQAATEEAIIELAAQ--PEVVAIGECGLDFNRNFSTPEEQERAFVAQLRIAADLNMPVFMHCRDAHERFMTLLEPWLDKLPGAVLHCFTGTREEMQACVAH-GIYIGITGWVCDERRGLELRELLPLIPAEKLLIETDAPYLLPRDLTPKPSSRRNEPAHLPHILQRIAHWRGEDAAWLAATTDANVKTLFGI--*

C;query_length:257 num_of_temps:1 cover_ratio:0.99 cover:254 not_cover:3
>P1;T0315
 : : : : : : : : : 
MLIDTHVHLNDEQYD---DDLSEVITRAREAGVDRMFVVGFNKSTIERAMKLIDEYDFLYGIIGWHPVDAIDFTEEHLEWIESLAQH--PKVIGIGEMGLDYHWDKSPADVQKEVFRKQIALAKRLKLPIIIHNREATQDCIDILLEEHAEEVGGIMHSFSGSPEIADIVTNKLNFYISLGGPVT-FKNAKQPKEVAKHVSMERLLVETDAPYLSPHPYRGK----RNEPARVTLVAEQIAELKGLSYEEVCEQTTKNAEKLFNLNS*
