# Supplementary material for: A multi-template combination algorithm for protein comparative modeling
Source: BMC Struct Biol. 2008 Mar 17;8:18. doi: 10.1186/1472-6807-8-18 (PMC2311309; doi:10.1186/1472-6807-8-18)
Supplement: Additional file 2 — The compressed file of supplemental materials. The file can be decompressed by winzip on Windows or by tar xzf on Linux. The file includes query-template alignments of both the single-template approach and the multi-template approach that were used to generate the structure models for the CASP7 comparative modeling targets. [file 1472-6807-8-18-S2.gz › supplement/T0322_single.pir]

C;cover size:131; local alignment length=131 (original info = 1NNGB	147	141	9e-35	143	0.2	0.32	0.12)
>P1;1NNGB
structureX:1NNGB: 1: : 137: : : : : 
--------------------------FT-DKNG-----RQSKGVLLLRTLAMPSDTNANGDIFGGWIMSQMDM--GG--AILAKEIAHGRVVTVAVESMNFIKPISVGDVVCCYGQCLKVGRSS----IKIKVEVW-VKKVASEPIG--E-RYCVTDAVFTF-VAVDNNGRSRTIPRENNQE-*

C;query_length:157 num_of_temps:1 cover_ratio:0.83 cover:131 not_cover:26
>P1;T0322
 : : : : : : : : : 
MSDDLTDAQTAAIPEGFSQLNW-SRGFG-RQIGPLFEHREGPGQARLAFRVEEHHTNGLGNCHGGMLMSFADM--AW--GRIISLQKSYSWVTVRLM-CDFLSGAKLGDWVEGEGELISEEDML----FTVRGRIW-A--------G--E-R---TLITGTGVFKALSARKPRPGELAYKEEA*
